# Supplementary material for: Impact of the SARS-CoV-2 nucleocapsid 203K/204R mutations on the inflammatory immune response in COVID-19 severity
Source: Genome Med. 2023 Jul 21;15:54. doi: 10.1186/s13073-023-01208-0 (PMC10360309; doi:10.1186/s13073-023-01208-0)
Supplement: Supplementary file 2 — Additional file 2: Table S1. Demorgraphic and clinical information of all samples. Table S2. All significant DE genes (KR-patients versus Healthy). Table S3. All significant DE genes (RG-patients versus Healthy). Table S4. All DE genes (KR-patients versus RG-patients ). Table S5. Transcriptome Pathways enrichment (biological processes). Table S6. Significant DE genes KR-VLP versus control. Table S7. Significant DE genes D614G-VLP versus control. Table S8. Significant DE genes D614G-KR-VLP versus control. Table S9. Significant DE genes WT-VLP versus control. Table S10. Pathways enrichment (biological processes). Table S11. All DE proteins in KR, D614G-KR, and D614G versus WT. Table S12. Proteome Pathways enrichment (biological processes). [file 13073_2023_1208_MOESM2_ESM.xlsx]

## Sheet: Table S1
Table S1. Demorgraphic and clinical information of all samples.
KR-Patient Samples
Sample ID	Gender	Age	Disease	Virus Sequencing (GISAID accession)	Clade (Nextstrain)	Pango lineage (Nextclade)	Nucleocapsid (amino acid at 203 & 204)	Patient outcome	ICU	Severity level	Naming on heatmap
KR-1	Male	28	COVID-19	EPI_ISL_513071	20B	B.1.1.161	KR	Recovered	NO	Mild	Mild-38
KR-2	Male	40	COVID-19	EPI_ISL_513072	20B	B.1.1	KR	Recovered	NO	Mild	Mild-39
KR-3	Male	42	COVID-19	EPI_ISL_677966	20B	B.1.1.161	KR	Recovered	NO	Mild	Mild-40
KR-4	Male	61	COVID-19	EPI_ISL_513068	20B	B.1.1.161	KR	Deceased	YES	Severe	Severe-11
KR-5	Male	62	COVID-19	EPI_ISL_437497	20B	B.1.1	KR	Recovered	NO	Mild	Mild-41
KR-6	Male	65	COVID-19	EPI_ISL_512896	20B	B.1.1	KR	Deceased	YES	Severe	Severe-12
KR-7	Male	67	COVID-19	EPI_ISL_677932	20B	B.1.1	KR	Recovered	YES	Severe	Severe-13
KR-8	Male	68	COVID-19	EPI_ISL_513035	20B	B.1.1	KR	Deceased	YES	Severe	Severe-14
KR-9	Male	69	COVID-19	EPI_ISL_513053	20B	B.1.1	KR	Deceased	YES	Severe	Severe-15
KR-10	Male	73	COVID-19	EPI_ISL_513046	20B	B.1.1.161	KR	Deceased	YES	Severe	Severe-16
KR-11	Male	74	COVID-19	EPI_ISL_677931	20B	B.1.1	KR	Deceased	YES	Severe	Severe-17
KR-12	Male	81	COVID-19	EPI_ISL_678188	20B	B.1.1	KR	Recovered	YES	Severe	Severe-18
KR-13	Female	38	COVID-19	EPI_ISL_636972	20B	B.1.1	KR	Deceased	YES	Severe	Severe-19
KR-14	Female	44	COVID-19	EPI_ISL_512988	20B	B.1.1.161	KR	Recovered	YES	Severe	Severe-20
KR-15	Female	45	COVID-19	EPI_ISL_513004	20B	B.1.1.161	KR	Recovered	YES	Severe	Severe-21
KR-16	Female	47	COVID-19	EPI_ISL_513021	20B	B.1.1.161	KR	Deceased	YES	Severe	Severe-22
KR-17	Female	48	COVID-19	EPI_ISL_751212	20B	B.1.533	KR	No data	NO	Mild	Mild-42
KR-18	Female	60	COVID-19	EPI_ISL_512905	20B	B.1.1.161	KR	Deceased	YES	Severe	Severe-23
KR-19	Female	66	COVID-19	EPI_ISL_512890	20B	B.1.1	KR	Deceased	YES	Severe	Severe-24
KR-20	Female	67	COVID-19	EPI_ISL_678095	20B	B.1.1	KR	Recovered	NO	Mild	Mild-43
KR-21	Female	69	COVID-19	EPI_ISL_678181	20B	B.1.1	KR	Deceased	YES	Severe	Severe-25
KR-22	Female	71	COVID-19	EPI_ISL_678091	20B	B.1.1	KR	Recovered	NO	Mild	Mild-44
KR-23	Female	80	COVID-19	EPI_ISL_513030	20B	B.1.1	KR	Deceased	YES	Severe	Severe-26
KR-24	Male	34	COVID-19	EPI_ISL_678199	20B	B.1.1.161	KR	Deceased	YES	Severe	Severe
KR-25	Male	41	COVID-19	EPI_ISL_512955	20B	B.1.1	KR	Recovered	YES	Severe	Severe-27
KR-26	Male	42	COVID-19	EPI_ISL_513189	20B	B.1.1.161	KR	Recovered	NO	Mild	Mild-45
KR-27	Male	44	COVID-19	EPI_ISL_513051	20B	B.1.1	KR	Deceased	YES	Severe	Severe-28
KR-28	Male	46	COVID-19	EPI_ISL_678191	20B	B.1.1.161	KR	Deceased	YES	Severe	Severe-29
KR-29	Male	51	COVID-19	EPI_ISL_513060	20B	B.1.1.161	KR	Deceased	YES	Severe	Severe-30
KR-30	Male	52	COVID-19	EPI_ISL_512903	20B	B.1.1.161	KR	Recovered	YES	Severe	Severe-31
KR-31	Male	53	COVID-19	EPI_ISL_513039	20B	B.1.1.161	KR	Deceased	YES	Severe	Severe-32
KR-32	Male	55	COVID-19	EPI_ISL_513055	20B	B.1.1.161	KR	Deceased	YES	Severe	Severe-32
KR-33	Male	57	COVID-19	EPI_ISL_677921	20B	B.1.1	KR	Recovered	YES	Severe	Severe-33
KR-34	Male	62	COVID-19	EPI_ISL_513037	20B	B.1.1.161	KR	Deceased	YES	Severe	Severe-34
KR-35	Male	28	COVID-19	EPI_ISL_677929	20B	B.1.1.161	KR	Recovered	NO	Mild	Mild-46
KR-36	Male	47	COVID-19	EPI_ISL_513198	20B	B.1.1.161	KR	Recovered	NO	Mild	Mild-47
KR-37	Male	49	COVID-19	EPI_ISL_513056	20B	B.1.1	KR	Deceased	YES	Severe	Severe-35
KR-38	Male	54	COVID-19	EPI_ISL_512901	20B	B.1.1.161	KR	Recovered	NO	Mild	Mild-48
KR-39	Male	68	COVID-19	EPI_ISL_751219	20A	B.1	KR	Recovered	YES	Severe	Severe-36
RG-Patient Samples
sample ID	Gender	Age	Disease	GISAID accession	Clade (Nextstrain)	Pango lineage (Nextclade)	Nucleocapsid (amino acid at 203 & 204)	Patient outcome	ICU	Severity level	Naming on heatmap
RG-1	Male	50	COVID-19	EPI_ISL_437463	20A	B.1.9	RG	Recovered	NO	Mild	Mild-1
RG-2	Male	49	COVID-19	EPI_ISL_437757	19B	A	RG	Recovered	NO	Mild	Mild-2
RG-3	Male	65	COVID-19	EPI_ISL_437758	20A	B.1	RG	Recovered	NO	Mild	Mild-3
RG-4	Male	44	COVID-19	EPI_ISL_678137	20A	B.1	RG	Recovered	NO	Mild	Mild-4
RG-5	Male	50	COVID-19	EPI_ISL_437721	20A	B.1	RG	Recovered	NO	Mild	Mild-5
RG-6	Male	33	COVID-19	EPI_ISL_677958	20A	B.1	RG	Recovered	NO	Mild	Mild-6
RG-7	Male	82	COVID-19	EPI_ISL_677960	20A	B.1	RG	Deceased	YES	Severe	Severe-2
RG-8	Male	35	COVID-19	EPI_ISL_437739	20A	B.1.36	RG	Recovered	NO	Mild	Mild-7
RG-9	Male	66	COVID-19	EPI_ISL_513122	20A	B.1	RG	Deceased	Yes	Severe	Severe-3
RG-10	Male	49	COVID-19	EPI_ISL_513214	20A	B.1.36	RG	Recovered	NO	Mild	Mild-8
RG-11	Male	51	COVID-19	EPI_ISL_513219	20A	B.1.36	RG	Recovered	NO	Mild	Mild-9
RG-12	Male	68	COVID-19	EPI_ISL_512909	20A	B.1	RG	Recovered	NO	Mild	Mild-10
RG-13	Female	53	COVID-19	EPI_ISL_437737	20A	B.1	RG	Recovered	NO	Mild	Mild-11
RG-14	Female	27	COVID-19	EPI_ISL_513137	20A	B.1	RG	Recovered	YES	Severe	Severe-5
RG-15	Female	53	COVID-19	EPI_ISL_678031	20A	B.1	RG	Recovered	NO	Mild	Mild-13
RG-16	Female	43	COVID-19	EPI_ISL_512920	20A	B.1	RG	Recovered	NO	Mild	Mild-14
RG-17	Female	63	COVID-19	EPI_ISL_513168	20A	B.1.36	RG	Recovered	YES	Severe	Severe-7
RG-18	Female	56	COVID-19	EPI_ISL_513185	20A	B.1.260	RG	Recovered	NO	Mild	Mild-16
RG-19	Female	36	COVID-19	EPI_ISL_677944	20A	B.1.471	RG	Recovered	NO	Mild	Mild-17
RG-20	Female	31	COVID-19	EPI_ISL_513001	20A	B.1	RG	Recovered	NO	Mild	Mild-18
RG-21	Female	81	COVID-19	EPI_ISL_513243	20A	B.1.36	RG	Recovered	YES	Severe	Severe-8
RG-22	Male	50	COVID-19	EPI_ISL_751213	20A	B.1	RG	Recovered	NO	Mild	Mild-19
RG-23	Male	26	COVID-19	EPI_ISL_678098	20A	B.1.260	RG	Recovered	NO	Mild	Mild-20
RG-24	Male	32	COVID-19	EPI_ISL_751238	20A	B.1.260	RG	Recovered	NO	Mild	Mild-21
RG-25	Male	39	COVID-19	EPI_ISL_678099	20A	B.1	RG	Recovered	NO	Mild	Mild-22
RG-26	Male	45	COVID-19	EPI_ISL_678101	20A	B.1	RG	Recovered	NO	Mild	Mild-23
RG-27	Male	48	COVID-19	EPI_ISL_678102	20A	B.1.260	RG	Recovered	NO	Mild	Mild-24
RG-28	Male	51	COVID-19	EPI_ISL_751223	20A	B.1	RG	Recovered	NO	Mild	Mild-25
RG-29	Male	43	COVID-19	EPI_ISL_678051	20A	B.1	RG	Recovered	NO	Mild	Mild-26
RG-30	Male	40	COVID-19	EPI_ISL_678108	20A	B.1.260	RG	Recovered	NO	Mild	Mild-27
RG-31	Male	33	COVID-19	EPI_ISL_678111	20A	B.1	RG	Recovered	NO	Mild	Mild-29
RG-32	Male	39	COVID-19	EPI_ISL_678097	19B	A	RG	Recovered	NO	Mild	Mild-30
RG-33	Male	33	COVID-19	EPI_ISL_678045	20A	B.1	RG	Recovered	NO	Mild	Mild-31
RG-34	Male	39	COVID-19	EPI_ISL_678046	19B	A	RG	Recovered	NO	Mild	Mild-32
RG-35	Male	40	COVID-19	EPI_ISL_678100	20A	B.1	RG	Recovered	NO	Mild	Mild-33
RG-36	Male	39	COVID-19	EPI_ISL_678103	20A	B.1	RG	Recovered	NO	Mild	Mild-34
RG-37	Male	32	COVID-19	EPI_ISL_678112	20A	B.1.260	RG	Recovered	NO	Mild	Mild-35
RG-38	Male	28	COVID-19	EPI_ISL_677916	20A	B.1.36	RG	Recovered	NO	Mild	Mild-36
RG-39	Male	67	COVID-19	EPI_ISL_678154	20A	B.1.36	RG	Recovered	NO	Mild	Mild-37
Healthy Control Samples
sample ID	Gender	Age	Disease	GISAID accession	Clade (Nextstrain)	Pango lineage (Nextclade)	Nucleocapsid (amino acid at 203 & 204)	Patient outcome	ICU	Severity level	Naming on heatmap
H-1	Female	26	Healthy	NA	NA	NA	NA	NA	NA	NA	Healthy-1
H-2	Female	73	Healthy	NA	NA	NA	NA	NA	NA	NA	Healthy-2
H-3	Female	31	Healthy	NA	NA	NA	NA	NA	NA	NA	Healthy-4
H-4	Male	39	Healthy	NA	NA	NA	NA	NA	NA	NA	Healthy-5
H-5	Male	32	Healthy	NA	NA	NA	NA	NA	NA	NA	Healthy-6
H-6	Male	31	Healthy	NA	NA	NA	NA	NA	NA	NA	Healthy-7
H-7	Male	43	Healthy	NA	NA	NA	NA	NA	NA	NA	Healthy-8
H-8	Male	43	Healthy	NA	NA	NA	NA	NA	NA	NA	Healthy-9
H-9	Male	37	Healthy	NA	NA	NA	NA	NA	NA	NA	Healthy-11
H-10	Male	57	Healthy	NA	NA	NA	NA	NA	NA	NA	Healthy-12
H-11	Male	24	Healthy	NA	NA	NA	NA	NA	NA	NA	Healthy-13
H-12	Male	39	Healthy	NA	NA	NA	NA	NA	NA	NA	Healthy-14
H-13	Male	24	Healthy	NA	NA	NA	NA	NA	NA	NA	Healthy-15
H-14	Male	31	Healthy	NA	NA	NA	NA	NA	NA	NA	Healthy-17
H-15	Male	24	Healthy	NA	NA	NA	NA	NA	NA	NA	Healthy-18
H-16	Male	27	Healthy	NA	NA	NA	NA	NA	NA	NA	Healthy-19
H-17	Male	23	Healthy	NA	NA	NA	NA	NA	NA	NA	Healthy-20
H-18	Male	32	Healthy	NA	NA	NA	NA	NA	NA	NA	Healthy-21
H-19	Male	28	Healthy	NA	NA	NA	NA	NA	NA	NA	Healthy-22
H-20	Male	33	Healthy	NA	NA	NA	NA	NA	NA	NA	Healthy-23
H-21	Male	40	Healthy	NA	NA	NA	NA	NA	NA	NA	Healthy-24
H-22	Male	34	Healthy	NA	NA	NA	NA	NA	NA	NA	Healthy-25
H-23	Male	45	Healthy	NA	NA	NA	NA	NA	NA	NA	Healthy-26
H-24	Male	45	Healthy	NA	NA	NA	NA	NA	NA	NA	Healthy-27
H-25	Male	32	Healthy	NA	NA	NA	NA	NA	NA	NA	Healthy-28
H-26	Male	35	Healthy	NA	NA	NA	NA	NA	NA	NA	Healthy-29
H-27	Male	34	Healthy	NA	NA	NA	NA	NA	NA	NA	Healthy-31
H-28	Male	42	Healthy	NA	NA	NA	NA	NA	NA	NA	Healthy-32
H-29	Male	37	Healthy	NA	NA	NA	NA	NA	NA	NA	Healthy-33
H-30	Male	50	Healthy	NA	NA	NA	NA	NA	NA	NA	Healthy-34
H-31	Male	20	Healthy	NA	NA	NA	NA	NA	NA	NA	Healthy-35
H-32	Male	32	Healthy	NA	NA	NA	NA	NA	NA	NA	Healthy-36
H-33	Male	36	Healthy	NA	NA	NA	NA	NA	NA	NA	Healthy-37
H-34	Male	37	Healthy	NA	NA	NA	NA	NA	NA	NA	Healthy-38

## Sheet: Table S2
Table S2. All significant DE genes (KR-patients versus Healthy).
EntrezID	logFC.KR_Patient.Healthy	logFC.RG_Patient.Healthy	logCPM	LR	PValue	adj.P.Val	Symbols	Name
3039	7.9386	2.4435	7.5999	105.37	1.3179e-23	1.2593e-20	HBA1	hemoglobin subunit alpha 1
3040	7.935	2.4176	8.1799	100.83	1.2718e-22	9.3907e-20	HBA2	hemoglobin subunit alpha 2
3043	6.8954	2.2375	6.6758	78.024	1.1408e-17	2.8392e-15	HBB	hemoglobin subunit beta
5473	6.5904	1.9813	0.1147	83.737	6.5565e-19	2.2188e-16	PPBP	pro-platelet basic protein
6374	6.4656	1.5564	4.1813	131.07	3.4522e-29	1.8692e-25	CXCL5	C-X-C motif chemokine ligand 5
6696	5.8367	0.94921	4.6611	159.48	2.3378e-35	1.8988e-31	SPP1	secreted phosphoprotein 1
3047	5.7399	3.8044	-0.33696	24.819	4.0793e-06	2.9728e-05	HBG1	hemoglobin subunit gamma 1
53831	5.7323	1.8959	2.6743	100.3	1.6599e-22	1.1235e-19	GPR84	G protein-coupled receptor 84
6354	5.6715	2.1346	-0.5026	30.971	1.8826e-07	2.2703e-06	CCL7	C-C motif chemokine ligand 7
199675	5.0339	2.2749	3.3034	70.032	6.2051e-16	9.1632e-14	MCEMP1	mast cell expressed membrane protein 1
26253	5.0281	3.1255	4.6308	61.573	4.2624e-14	4.3821e-12	CLEC4E	C-type lectin domain family 4 member E
440068	5.0271	2.5991	2.431	98.35	4.402e-22	2.7502e-19	CARD17	caspase recruitment domain family member 17
8685	4.8704	0.19655	2.3398	115.06	1.034e-25	1.8663e-22	MARCO	macrophage receptor with collagenous structure
3952	4.8001	0.48438	0.26693	104.23	2.3319e-23	1.8038e-20	LEP	leptin
56729	4.7611	2.3186	-2.4779	45.993	1.0296e-10	3.767e-09	RETN	resistin
4317	4.688	3.7447	0.47011	33.925	4.2971e-08	6.5114e-07	MMP8	matrix metallopeptidase 8
6283	4.5781	1.944	3.1693	48.28	3.2824e-11	1.4106e-09	S100A12	S100 calcium binding protein A12
647286	4.5312	4.4938	-1.2742	25.904	2.3718e-06	1.8877e-05	RD3L	retinal degeneration 3 like
105376569	4.52	1.2836	2.6187	80.476	3.3484e-18	1.0072e-15	LINC02751	long intergenic non-protein coding RNA 2751
102724957	4.517	0.92472	2.7869	91.707	1.2191e-20	5.2114e-18	LOC102724957	uncharacterized LOC102724957
23601	4.4876	1.6075	3.625	89.583	3.5257e-20	1.3636e-17	CLEC5A	C-type lectin domain containing 5A
729422	4.3847	0.64803	0.14588	44.624	2.0422e-10	6.7839e-09	GAGE12C	G antigen 12C
56344	4.3358	1.4836	-1.635	21.481	2.1651e-05	0.00011894	CABP5	calcium binding protein 5
100132399	4.2023	0.86658	-1.2752	39.789	2.2907e-09	5.4303e-08	GAGE12D	G antigen 12D
9034	4.1966	0.98904	4.5049	119.99	8.8173e-27	2.0461e-23	CCRL2	C-C motif chemokine receptor like 2
196410	4.1811	1.1976	-0.48622	97.063	8.3743e-22	4.6907e-19	METTL7B	methyltransferase like 7B
719	4.1722	2.0538	4.3578	111.08	7.5628e-25	1.1168e-21	C3AR1	complement C3a receptor 1
729254	4.1613	1.7	0.402	74.404	6.9735e-17	1.2728e-14	LOC729254	hCG2045843
51733	4.1445	1.3824	3.1738	113.76	1.983e-25	3.2211e-22	UPB1	beta-ureidopropionase 1
4923	4.0793	1.4462	2.1674	104.85	1.7087e-23	1.4608e-20	NTSR1	neurotensin receptor 1
7850	4.0027	2.7942	7.7882	42.179	6.9318e-10	1.9281e-08	IL1R2	interleukin 1 receptor type 2
6521	4.0017	0.17858	0.15542	65.562	5.7994e-15	7.0303e-13	SLC4A1	solute carrier family 4 member 1 (Diego blood group)
122402	3.9798	2.4977	3.9875	64.699	8.9305e-15	1.0362e-12	TDRD9	tudor domain containing 9
6347	3.9683	1.3486	2.6631	45.797	1.1357e-10	4.0815e-09	CCL2	C-C motif chemokine ligand 2
140902	3.9422	2.0485	-1.8526	17.546	0.00015489	0.00061699	R3HDML	R3H domain containing like
285533	3.9416	2.4577	5.3655	66.98	2.8547e-15	3.6229e-13	RNF175	ring finger protein 175
338324	3.9381	1.2266	-1.7964	32.402	9.2027e-08	1.2489e-06	S100A7A	S100 calcium binding protein A7A
729431	3.9051	0.87404	-0.41163	31.444	1.4862e-07	1.8714e-06	GAGE12E	G antigen 12E
114905	3.8796	1.8821	5.041	98.187	4.7759e-22	2.8733e-19	C1QTNF7	C1q and TNF related 7
2207	3.8269	1.9328	4.8181	75.7	3.6478e-17	7.3153e-15	FCER1G	Fc fragment of IgE receptor Ig
150165	3.8207	0.20496	0.011338	69.743	7.1701e-16	1.0399e-13	XKR3	XK related 3
1278	3.8179	2.1929	2.8513	39.71	2.383e-09	5.6101e-08	COL1A2	collagen type I alpha 2 chain
5173	3.8105	2.0804	-0.38816	21.079	2.6466e-05	0.00014146	PDYN	prodynorphin
6753	3.809	1.9439	-0.38589	53.749	2.1304e-12	1.3253e-10	SSTR3	somatostatin receptor 3
646522	3.8073	0.33318	-1.5484	23.51	7.8495e-06	5.1352e-05	LINC02743	long intergenic non-protein coding RNA 2743
122876	3.7973	0.80801	-2.7428	20.135	4.2432e-05	0.00021026	GPHB5	glycoprotein hormone subunit beta 5
63978	3.7869	1.7853	-1.4459	19.832	4.9375e-05	0.00023913	PRDM14	PR/SET domain 14
26525	3.7777	3.9815	1.1982	33.627	4.9884e-08	7.3866e-07	IL36RN	interleukin 36 receptor antagonist
338339	3.7763	2.2662	2.7107	35.059	2.4378e-08	4.0741e-07	CLEC4D	C-type lectin domain family 4 member D
2693	3.7704	1.8826	-0.43339	44.175	2.5557e-10	8.2372e-09	GHSR	growth hormone secretagogue receptor
341405	3.7639	-0.2214	-2.1776	44.703	1.9624e-10	6.559e-09	ANKRD33	ankyrin repeat domain 33
84659	3.753	4.572	2.9809	53.743	2.1375e-12	1.3253e-10	RNASE7	ribonuclease A family member 7
2352	3.7306	2.3719	0.99232	33.052	6.6514e-08	9.4527e-07	FOLR3	folate receptor gamma
136541	3.6864	1.0157	-2.5683	20.392	3.7321e-05	0.00018815	PRSS58	serine protease 58
81832	3.6615	0.32601	1.1094	57.447	3.3535e-13	2.6968e-11	NETO1	neuropilin and tolloid like 1
7130	3.6468	1.4767	5.3373	44.905	1.7744e-10	6.0175e-09	TNFAIP6	TNF alpha induced protein 6
336	3.6422	2.5047	-0.38096	26.738	1.5629e-06	1.3387e-05	APOA2	apolipoprotein A2
140706	3.6209	1.5428	0.21557	49.318	1.9529e-11	9.0638e-10	CCM2L	CCM2 like scaffold protein
51083	3.6177	0.76469	-2.7139	26.372	1.8768e-06	1.5578e-05	GAL	galanin and GMAP prepropeptide
102724338	3.6075	1.363	-2.5346	11.121	0.0038478	0.0089432	LINC02305	long intergenic non-protein coding RNA 2305
10268	3.5988	0.088503	1.1902	73.158	1.3001e-16	2.2468e-14	RAMP3	receptor activity modifying protein 3
101060233	3.5947	0.97554	-1.9764	27.152	1.2704e-06	1.1283e-05	OPN1MW3	"opsin 1, medium wave sensitive 3"
170949	3.5904	-0.46406	-2.2425	18.759	8.4445e-05	0.00037275	DEFT1P	"defensin theta 1, pseudogene"
400511	3.5874	0.54274	-2.6995	15.617	0.0004062	0.0013795	LINC01567	long intergenic non-protein coding RNA 1567
8807	3.5864	2.4393	5.724	59.266	1.3508e-13	1.2467e-11	IL18RAP	interleukin 18 receptor accessory protein
3101	3.5647	0.63971	3.4455	71.248	3.3784e-16	5.3281e-14	HK3	hexokinase 3
3552	3.5608	3.3143	4.405	30.759	2.093e-07	2.4834e-06	IL1A	interleukin 1 alpha
374454	3.5568	-0.24567	-2.13	25.687	2.6437e-06	2.0676e-05	KRT77	keratin 77
6366	3.5567	1.1097	-2.0914	22.052	1.6271e-05	9.406e-05	CCL21	C-C motif chemokine ligand 21
6423	3.5504	2.1149	1.0518	46.633	7.4785e-11	2.8719e-09	SFRP2	secreted frizzled related protein 2
51327	3.5482	-0.91415	-2.7894	40.977	1.2645e-09	3.2501e-08	AHSP	alpha hemoglobin stabilizing protein
6278	3.547	2.9911	3.2076	22.066	1.6163e-05	9.3567e-05	S100A7	S100 calcium binding protein A7
390036	3.5435	2.125	0.049061	49.862	1.488e-11	7.1098e-10	OR52K1	olfactory receptor family 52 subfamily K member 1
105374647	3.5394	-0.15991	-1.3508	17.908	0.00012923	0.00053075	LOC105374647	uncharacterized LOC105374647
126205	3.519	1.0924	-0.69374	20.003	4.5324e-05	0.0002227	NLRP8	NLR family pyrin domain containing 8
375686	3.5127	1.7916	2.0646	94.093	3.6981e-21	1.8204e-18	SPATC1	spermatogenesis and centriole associated 1
107983988	3.5088	1.887	-2.3617	18.088	0.00011812	0.00049352	SPEM3	SPEM family member 3
122011	3.4989	0.22012	0.56535	84.977	3.5267e-19	1.2454e-16	CSNK1A1L	casein kinase 1 alpha 1 like
1906	3.4984	2.4693	2.4419	47.253	5.4853e-11	2.1893e-09	EDN1	endothelin 1
3045	3.4946	0.008996	-1.2294	35.711	1.7594e-08	3.1098e-07	HBD	hemoglobin subunit delta
128826	3.4858	0.61829	-2.1326	27.086	1.3131e-06	1.1596e-05	MIR1-1HG	MIR1-1 host gene
548313	3.4786	0.29389	-2.0712	14.328	0.00077398	0.0023566	SSX4B	SSX family member 4B
1281	3.4781	2.3103	3.6188	44.165	2.5681e-10	8.255e-09	COL3A1	collagen type III alpha 1 chain
4318	3.4768	1.7032	3.5165	52.727	3.5516e-12	2.0386e-10	MMP9	matrix metallopeptidase 9
6351	3.473	-0.19047	4.4998	96.443	1.142e-21	6.1834e-19	CCL4	C-C motif chemokine ligand 4
84648	3.4685	3.6623	0.19433	13.224	0.0013442	0.0037459	LCE3D	late cornified envelope 3D
407008	3.4626	0.53085	0.69757	71.967	2.3578e-16	3.8687e-14	MIR223	microRNA 223
728911	3.4624	-0.59709	-0.40505	18.113	0.00011663	0.00048892	CT45A2	cancer/testis antigen family 45 member A2
414332	3.4546	2.3539	-1.636	18.162	0.00011381	0.00047807	LCN10	lipocalin 10
2015	3.4544	1.1298	3.7665	82.919	9.8697e-19	3.1436e-16	ADGRE1	adhesion G protein-coupled receptor E1
145264	3.4496	0.47266	-0.82263	35.773	1.7063e-08	3.0258e-07	SERPINA12	serpin family A member 12
388960	3.4466	0.56517	0.8605	31.86	1.2068e-07	1.5683e-06	C2orf78	chromosome 2 open reading frame 78
729428	3.4454	0.067125	-1.1643	34.98	2.536e-08	4.1993e-07	GAGE12B	G antigen 12B
366	3.4398	1.0774	9.0232	41.755	8.5692e-10	2.3123e-08	AQP9	aquaporin 9
64850	3.4351	0.2809	-1.9485	15.065	0.00053552	0.0017329	ETNPPL	ethanolamine-phosphate phospho-lyase
284369	3.4282	-0.30175	-1.6754	24.975	3.7737e-06	2.7826e-05	SIGLECL1	SIGLEC family like 1
12	3.4201	1.8293	4.1226	58.718	1.7762e-13	1.5941e-11	SERPINA3	serpin family A member 3
11096	3.4163	-0.15217	-0.67662	43.626	3.3633e-10	1.0387e-08	ADAMTS5	ADAM metallopeptidase with thrombospondin type 1 motif 5
729442	3.407	-0.34516	-1.6604	33.535	5.2246e-08	7.7013e-07	GAGE12H	G antigen 12H
2652	3.4016	1.1234	-1.3846	23.017	1.0042e-05	6.2981e-05	OPN1MW	"opsin 1, medium wave sensitive"
105372045	3.4001	-0.14984	-1.9198	13.731	0.001043	0.0030226	LOC105372045	uncharacterized LOC105372045
212	3.3879	0.12847	1.8402	117.1	3.7322e-26	7.5782e-23	ALAS2	5'-aminolevulinate synthase 2
256394	3.3793	0.63657	-0.32041	55.01	1.1343e-12	7.5515e-11	SERPINA11	serpin family A member 11
25818	3.3764	0.84153	-0.36194	46.516	7.9295e-11	3.0095e-09	KLK5	kallikrein related peptidase 5
55894	3.3749	4.9367	0.6927	28.839	5.4672e-07	5.5308e-06	DEFB103B	defensin beta 103B
4158	3.3741	-0.90403	-1.2843	26.305	1.941e-06	1.6007e-05	MC2R	melanocortin 2 receptor
6364	3.3721	1.4405	4.2341	58.561	1.9215e-13	1.7056e-11	CCL20	C-C motif chemokine ligand 20
9839	3.3665	1.6481	7.9641	79.168	6.439e-18	1.7432e-15	ZEB2	zinc finger E-box binding homeobox 2
107986376	3.3615	0.86946	-1.7237	11.447	0.003268	0.0078089	LOC107986376	uncharacterized LOC107986376
5657	3.3596	1.2269	-2.2985	23.716	7.0834e-06	4.7099e-05	PRTN3	proteinase 3
100132202	3.354	0.90806	-0.74586	19.526	5.7539e-05	0.00027182	LOC100132202	golgin subfamily A member 6-like protein 22
128646	3.3518	1.3197	2.9252	60.289	8.0984e-14	7.9247e-12	SIRPD	signal regulatory protein delta
54331	3.3507	1.6011	6.9669	69.559	7.8615e-16	1.1202e-13	GNG2	G protein subunit gamma 2
94160	3.35	-0.60567	-0.11136	46.72	7.1608e-11	2.763e-09	ABCC12	ATP binding cassette subfamily C member 12
102724929	3.3453	0.24439	-0.67317	17.304	0.00017478	0.00068349	LOC102724929	uncharacterized LOC102724929
401399	3.3426	1.0101	-1.9747	33.968	4.2074e-08	6.4113e-07	PRRT4	proline rich transmembrane protein 4
204474	3.3389	-0.27285	-0.51688	23.253	8.9249e-06	5.7167e-05	PDILT	"protein disulfide isomerase like, testis expressed"
57481	3.331	-0.64158	-0.63028	43.582	3.4371e-10	1.0574e-08	KIAA1210	KIAA1210
64092	3.3309	2.6407	8.4232	42.135	7.0868e-10	1.9619e-08	SAMSN1	"SAM domain, SH3 domain and nuclear localization signals 1"
494118	3.3277	-0.42347	-2.364	15.139	0.00051601	0.0016815	SPANXN1	SPANX family member N1
123	3.325	0.74129	4.7631	163.18	3.6796e-36	5.9772e-32	PLIN2	perilipin 2
645425	3.3224	0.80167	-2.3846	10.698	0.0047528	0.010662	PRAMEF20	PRAME family member 20
6348	3.3221	-0.28128	5.0781	76.175	2.8767e-17	6.1486e-15	CCL3	C-C motif chemokine ligand 3
5322	3.3179	-0.22429	0.052432	34.901	2.6388e-08	4.3254e-07	PLA2G5	phospholipase A2 group V
11202	3.3167	1.4866	-0.14586	36.769	1.0371e-08	1.9889e-07	KLK8	kallikrein related peptidase 8
284383	3.3165	-0.04378	-2.415	18.038	0.00012111	0.00050319	OR2Z1	olfactory receptor family 2 subfamily Z member 1
102723661	3.3112	-0.055932	-0.048203	36.357	1.2739e-08	2.3596e-07	LINC02790	long intergenic non-protein coding RNA 2790
340120	3.3062	0.60216	-0.31127	76.068	3.0339e-17	6.3986e-15	ANKRD34B	ankyrin repeat domain 34B
8809	3.3041	2.0918	6.4646	62.369	2.8621e-14	3.0587e-12	IL18R1	interleukin 18 receptor 1
3817	3.3003	-0.38506	-1.299	22.493	1.3055e-05	7.8446e-05	KLK2	kallikrein related peptidase 2
374355	3.2923	0.082936	-0.64986	19.721	5.2206e-05	0.00025023	CCDC172	coiled-coil domain containing 172
5408	3.2868	-0.063068	-1.3558	16.866	0.00021756	0.00082093	PNLIPRP2	pancreatic lipase related protein 2 (gene/pseudogene)
102723536	3.2848	0.051044	-1.0257	19.185	6.8235e-05	0.0003132	LOC102723536	uncharacterized LOC102723536
779	3.2841	-0.033546	0.014298	37.956	5.7261e-09	1.194e-07	CACNA1S	calcium voltage-gated channel subunit alpha1 S
241	3.2793	2.2342	5.6352	52.557	3.8677e-12	2.1968e-10	ALOX5AP	arachidonate 5-lipoxygenase activating protein
932	3.2766	1.2127	-1.3451	33.204	6.1637e-08	8.8683e-07	MS4A3	membrane spanning 4-domains A3
1791	3.2758	0.056927	-1.0425	31.156	1.7166e-07	2.1077e-06	DNTT	DNA nucleotidylexotransferase
128488	3.2732	3.5639	-1.9258	19.24	6.6391e-05	0.00030621	WFDC12	WAP four-disulfide core domain 12
23439	3.2703	0.35343	-1.8912	35.297	2.164e-08	3.6655e-07	ATP1B4	ATPase Na+/K+ transporting family member beta 4
5104	3.2613	0.77947	-0.84956	28.629	6.0717e-07	6.036e-06	SERPINA5	serpin family A member 5
3283	3.2534	-1.1211	-2.7104	28.351	6.978e-07	6.7875e-06	HSD3B1	"hydroxy-delta-5-steroid dehydrogenase, 3 beta- and steroid delta-isomerase 1"
4099	3.2522	0.17257	-0.96284	35.181	2.2939e-08	3.8614e-07	MAG	myelin associated glycoprotein
4142	3.2491	0.24708	-0.67027	39.38	2.8102e-09	6.4203e-08	MAS1	"MAS1 proto-oncogene, G protein-coupled receptor"
575	3.2466	0.57445	2.2673	105.05	1.5447e-23	1.394e-20	ADGRB1	adhesion G protein-coupled receptor B1
57126	3.2426	0.66701	4.6735	77.222	1.7042e-17	3.899e-15	CD177	CD177 molecule
6706	3.2397	4.9289	-0.11227	19.816	4.9763e-05	0.00024051	SPRR2G	small proline rich protein 2G
7124	3.2369	1.0773	-0.12776	45.478	1.3321e-10	4.6635e-09	TNF	tumor necrosis factor
643036	3.2326	1.0059	1.8031	49.862	1.4881e-11	7.1098e-10	SLED1	"proteoglycan 3, pro eosinophil major basic protein 2 pseudogene"
117	3.2323	-0.76115	-0.3183	24.069	5.9345e-06	4.0385e-05	ADCYAP1R1	ADCYAP receptor type I
642612	3.2314	-0.86754	-2.3145	16.884	0.00021559	0.00081517	TRIM49C	tripartite motif containing 49C
100170765	3.2218	0.11112	-3.0444	20.645	3.2881e-05	0.00016929	ERICH4	glutamate rich 4
7097	3.22	1.4921	7.677	67.667	2.0243e-15	2.6734e-13	TLR2	toll like receptor 2
10332	3.2184	-0.3088	-3.1233	17.733	0.00014106	0.00056986	CLEC4M	C-type lectin domain family 4 member M
8854	3.2174	1.1812	7.6382	41.896	7.9878e-10	2.1698e-08	ALDH1A2	aldehyde dehydrogenase 1 family member A2
101927629	3.2143	-0.56855	-1.7507	17.596	0.00015104	0.00060414	LINC02165	long intergenic non-protein coding RNA 2165
729305	3.2126	-0.087547	-1.0382	28.523	6.402e-07	6.3287e-06	LINC02714	long intergenic non-protein coding RNA 2714
100506159	3.2081	1.905	-0.61316	29.535	3.8605e-07	4.1095e-06	LINC02470	long intergenic non-protein coding RNA 2470
154790	3.1999	0.8723	-1.1382	21.688	1.9518e-05	0.0001088	CLEC2L	C-type lectin domain family 2 member L
6690	3.1997	0.26788	0.91732	75.343	4.359e-17	8.635e-15	SPINK1	serine peptidase inhibitor Kazal type 1
3861	3.1953	3.5162	3.6956	37.187	8.4133e-09	1.6566e-07	KRT14	keratin 14
127623	3.1928	1.4462	0.88522	43.547	3.499e-10	1.0739e-08	OR2B11	olfactory receptor family 2 subfamily B member 11
105374438	3.1912	0.35037	-0.64588	26.844	1.4821e-06	1.2806e-05	LOC105374438	uncharacterized LOC105374438
9332	3.1862	1.7827	5.3627	83.227	8.4641e-19	2.7513e-16	CD163	CD163 molecule
400668	3.1805	1.4586	-2.275	13.812	0.0010015	0.0029281	PRSS57	serine protease 57
57663	3.1805	-0.10472	-2.213	13.249	0.0013272	0.0037062	USP29	ubiquitin specific peptidase 29
389761	3.1764	-0.58236	-1.3828	18.344	0.00010392	0.000444	SPATA31D4	SPATA31 subfamily D member 4
389762	3.1737	-1.8337	-1.5066	21.983	1.6846e-05	9.6797e-05	SPATA31D3	SPATA31 subfamily D member 3
81569	3.1706	-0.30314	0.011315	25.741	2.5729e-06	2.023e-05	ACTL8	actin like 8
94031	3.1701	1.1108	0.19017	46.188	9.3414e-11	3.4644e-09	HTRA3	HtrA serine peptidase 3
115350	3.1651	2.2429	3.6501	26.738	1.5631e-06	1.3387e-05	FCRL1	Fc receptor like 1
5956	3.1645	0.88199	-0.97357	18.853	8.057e-05	0.00035903	OPN1LW	"opsin 1, long wave sensitive"
114769	3.1643	1.3262	4.7793	77.676	1.3578e-17	3.2293e-15	CARD16	caspase recruitment domain family member 16
503582	3.1628	1.067	-1.0193	23.135	9.4686e-06	6.0172e-05	ARGFX	arginine-fifty homeobox
84970	3.1598	-0.37512	-0.42835	23.085	9.7103e-06	6.1423e-05	C1orf94	chromosome 1 open reading frame 94
84867	3.1571	0.42531	-0.1021	31.22	1.6622e-07	2.0502e-06	PTPN5	protein tyrosine phosphatase non-receptor type 5
2849	3.1543	0.5601	-1.1894	34.209	3.7283e-08	5.8122e-07	GPR26	G protein-coupled receptor 26
387837	3.1533	1.8277	0.022578	44.067	2.6969e-10	8.6238e-09	CLEC12B	C-type lectin domain family 12 member B
245932	3.1525	0.80142	-1.9187	13.694	0.0010627	0.0030739	DEFB119	defensin beta 119
119548	3.1496	1.3827	0.37801	33.222	6.1082e-08	8.8119e-07	PNLIPRP3	pancreatic lipase related protein 3
127247	3.1489	1.4519	-1.9204	22.553	1.2669e-05	7.634e-05	ASB17	ankyrin repeat and SOCS box containing 17
3684	3.1468	1.392	5.3342	61.291	4.9069e-14	5.0131e-12	ITGAM	integrin subunit alpha M
5328	3.1408	0.32409	5.7164	89.894	3.0178e-20	1.1956e-17	PLAU	"plasminogen activator, urokinase"
105376654	3.14	-0.34877	-0.31302	23.926	6.377e-06	4.3036e-05	105376654	NA
2268	3.1398	0.39203	6.0217	70.381	5.2126e-16	7.9134e-14	FGR	"FGR proto-oncogene, Src family tyrosine kinase"
390502	3.1393	2.4836	-1.6941	19.325	6.3639e-05	0.00029553	SERPINA2	serpin family A member 2 (gene/pseudogene)
3249	3.1385	0.82738	1.4545	77.808	1.2712e-17	3.0819e-15	HPN	hepsin
105373780	3.138	0.99869	-0.19382	71.368	3.1817e-16	5.1171e-14	LOC105373780	proline-rich protein 18-like
8291	3.1329	1.228	6.9919	45.514	1.3087e-10	4.6014e-09	DYSF	dysferlin
122651	3.1323	0.92786	-1.5074	18.773	8.3839e-05	0.00037048	RNASE11	ribonuclease A family member 11 (inactive)
359787	3.1313	-0.26499	-2.873	18.335	0.00010438	0.00044548	DPPA3	developmental pluripotency associated 3
2864	3.1267	1.2217	-2.2116	28.017	8.2436e-07	7.8036e-06	FFAR1	free fatty acid receptor 1
27177	3.1262	1.0209	-0.63091	27.766	9.3483e-07	8.6923e-06	IL36B	interleukin 36 beta
5740	3.1214	0.31916	0.18749	41.439	1.0039e-09	2.6778e-08	PTGIS	prostaglandin I2 synthase
390439	3.1205	0.10277	-2.6046	14.459	0.00072478	0.0022298	OR11G2	olfactory receptor family 11 subfamily G member 2
105372267	3.1204	0.8489	-0.063946	30.293	2.6416e-07	3.0091e-06	LINC01862	long intergenic non-protein coding RNA 1862
343068	3.1185	-0.21176	-1.6558	11.291	0.0035332	0.0083287	PRAMEF5	PRAME family member 5
1380	3.118	2.2088	2.8293	25.859	2.4248e-06	1.9215e-05	CR2	complement C3d receptor 2
414236	3.1115	0.29916	5.7153	91.442	1.3919e-20	5.7973e-18	C10orf55	chromosome 10 open reading frame 55 (putative)
1618	3.1083	-0.05953	0.030607	39.59	2.5295e-09	5.9122e-08	DAZL	deleted in azoospermia like
6531	3.1075	0.81921	1.2898	43.501	3.5796e-10	1.0881e-08	SLC6A3	solute carrier family 6 member 3
162998	3.1069	1.9956	-1.544	20.7	3.1986e-05	0.00016573	OR7D2	olfactory receptor family 7 subfamily D member 2
3042	3.1057	0.29374	-1.6712	23.82	6.7222e-06	4.5047e-05	HBM	hemoglobin subunit mu
642597	3.1053	-0.17257	-0.67413	37.481	7.2622e-09	1.4574e-07	AKAIN1	A-kinase anchor inhibitor 1
646864	3.1028	0.39926	-1.3802	19.271	6.5372e-05	0.00030236	ZNF723	zinc finger protein 723
286499	3.1018	0.22102	-1.6616	21.415	2.2376e-05	0.00012251	FAM133A	family with sequence similarity 133 member A
158763	3.099	-1.2306	-1.6143	20.001	4.5372e-05	0.00022287	ARHGAP36	Rho GTPase activating protein 36
139422	3.0967	0.33823	-2.8903	17.599	0.00015083	0.00060378	MAGEB10	MAGE family member B10
3982	3.0958	0.014775	-2.3229	19.047	7.3112e-05	0.00033165	LIM2	lens intrinsic membrane protein 2
124912	3.0951	1.7135	-0.7828	14.236	0.00081037	0.0024495	SPACA3	sperm acrosome associated 3
440243	3.0941	0.85189	-0.24252	18.299	0.00010628	0.0004523	GOLGA6L22	golgin A6 family like 22
124626	3.0928	0.80367	-2.5342	21.313	2.3542e-05	0.00012802	ZPBP2	zona pellucida binding protein 2
124538	3.09	0.31396	-3.1386	17.788	0.00013723	0.00055729	OR4D2	olfactory receptor family 4 subfamily D member 2
10319	3.0891	0.60668	0.46403	36.712	1.067e-08	2.0391e-07	LAMC3	laminin subunit gamma 3
150572	3.089	0.010438	-0.60927	22.878	1.0766e-05	6.6904e-05	SMYD1	SET and MYND domain containing 1
170370	3.0848	-0.90571	-3.0518	42.788	5.1127e-10	1.491e-08	FAM170B	family with sequence similarity 170 member B
100131137	3.0811	0.12625	-1.0832	18.013	0.0001226	0.00050831	BSPH1	binder of sperm protein homolog 1
10107	3.0808	-0.1198	-2.6332	15.055	0.00053798	0.0017387	TRIM10	tripartite motif containing 10
256435	3.0769	1.5418	6.5508	73.696	9.9354e-17	1.7542e-14	ST6GALNAC3	"ST6 N-acetylgalactosaminide alpha-2,6-sialyltransferase 3"
101928475	3.0738	0.014218	-0.91619	23.524	7.7969e-06	5.109e-05	LOC101928475	uncharacterized LOC101928475
3760	3.0692	0.95217	1.035	29.241	4.4701e-07	4.6696e-06	KCNJ3	potassium inwardly rectifying channel subfamily J member 3
350	3.0653	0.625	-0.3607	23.319	8.6361e-06	5.5514e-05	APOH	apolipoprotein H
11027	3.0633	0.84268	3.1868	59.532	1.1826e-13	1.1234e-11	LILRA2	leukocyte immunoglobulin like receptor A2
150379	3.0534	-0.024733	-2.9408	14.072	0.00087965	0.0026214	PNPLA5	patatin like phospholipase domain containing 5
3361	3.0528	-1.3284	-2.2339	22.252	1.4723e-05	8.6557e-05	HTR5A	5-hydroxytryptamine receptor 5A
6538	3.0526	-0.065989	0.71854	48.746	2.6002e-11	1.1572e-09	SLC6A11	solute carrier family 6 member 11
343066	3.0522	0.26064	-1.2686	26.185	2.0607e-06	1.6796e-05	AADACL4	arylacetamide deacetylase like 4
3651	3.0508	0.70024	-2.8394	9.9338	0.0069646	0.014641	PDX1	pancreatic and duodenal homeobox 1
112268176	3.0488	0.75	-2.4945	22.525	1.2848e-05	7.7299e-05	LOC112268176	uncharacterized LOC112268176
9152	3.048	-0.26442	-0.4309	22.305	1.4339e-05	8.4948e-05	SLC6A5	solute carrier family 6 member 5
1230	3.0476	1.3593	4.6767	49.575	1.7175e-11	8.11e-10	CCR1	C-C motif chemokine receptor 1
253970	3.0444	-0.082976	-0.85082	27.41	1.117e-06	1.0095e-05	SFTA3	surfactant associated 3
962	3.0317	0.77874	5.6748	93.354	5.3517e-21	2.4838e-18	CD48	CD48 molecule
55203	3.026	0.26985	-0.99177	33.539	5.2122e-08	7.69e-07	LGI2	leucine rich repeat LGI family member 2
729330	3.0236	-0.58154	-0.97017	33.877	4.4026e-08	6.6219e-07	OC90	otoconin 90
431707	3.0226	-1.0317	-1.3572	33.86	4.4411e-08	6.6736e-07	LHX8	LIM homeobox 8
168417	3.0207	1.0628	-0.63327	17.525	0.00015652	0.00062257	ZNF679	zinc finger protein 679
7852	3.0197	0.67652	5.5028	74.458	6.7854e-17	1.2525e-14	CXCR4	C-X-C motif chemokine receptor 4
2636	3.0197	0.28751	-0.66599	45.184	1.5432e-10	5.3503e-09	GBX1	gastrulation brain homeobox 1
90134	3.0191	1.1606	5.1224	63.216	1.8747e-14	2.0576e-12	KCNH7	potassium voltage-gated channel subfamily H member 7
1901	3.0181	1.8227	0.45488	45.123	1.5906e-10	5.4853e-09	S1PR1	sphingosine-1-phosphate receptor 1
7476	3.0177	0.80285	0.3529	30.313	2.6153e-07	2.9902e-06	WNT7A	Wnt family member 7A
70	3.0177	0.085867	-3.316	15.621	0.00040543	0.0013778	ACTC1	actin alpha cardiac muscle 1
103752554	3.0168	0.28562	-2.0583	11.748	0.0028113	0.006893	MYCNUT	MYCN upstream transcript
7490	3.0152	0.20991	-0.51772	15.342	0.00046609	0.0015454	WT1	WT1 transcription factor
3232	3.0137	-0.28791	-1.1159	18.914	7.815e-05	0.00034991	HOXD3	homeobox D3
105376023	3.0113	-0.52487	-1.9391	26.109	2.1407e-06	1.7323e-05	LOC105376023	uncharacterized LOC105376023
6862	3.0111	0.61946	-2.8906	13.099	0.0014309	0.0039462	TBXT	T-box transcription factor T
6705	3.0109	5.6189	2.9411	51.305	7.2326e-12	3.7416e-10	SPRR2F	small proline rich protein 2F
4626	3.0105	-0.70936	-1.4274	23.898	6.4659e-06	4.3528e-05	MYH8	myosin heavy chain 8
10882	3.0096	0.24446	-2.6458	18.327	0.00010477	0.00044694	C1QL1	complement C1q like 1
3990	3.0057	0.54245	5.6588	100.33	1.6372e-22	1.1235e-19	LIPC	"lipase C, hepatic type"
119774	3.0039	1.6163	-2.097	31.598	1.376e-07	1.7503e-06	OR52K2	olfactory receptor family 52 subfamily K member 2
171484	3.0039	0.75702	-2.9	26.285	1.9599e-06	1.6103e-05	FAM9C	family with sequence similarity 9 member C
7781	2.9993	-0.36794	-1.4933	33.528	5.2419e-08	7.7199e-07	SLC30A3	solute carrier family 30 member 3
107984977	2.9975	0.18277	0.82163	40.131	1.9303e-09	4.6941e-08	LINC02096	long intergenic non-protein coding RNA 2096
81501	2.9965	1.2326	-0.18006	38.142	5.2178e-09	1.0979e-07	DCSTAMP	dendrocyte expressed seven transmembrane protein
2321	2.9946	0.86831	4.707	69.987	6.346e-16	9.2869e-14	FLT1	fms related receptor tyrosine kinase 1
124274	2.9935	0.80919	-0.65112	12.838	0.0016301	0.0044008	GPR139	G protein-coupled receptor 139
84639	2.9919	2.2533	-2.0173	12.784	0.001675	0.0044994	IL1F10	interleukin 1 family member 10
64100	2.9869	0.75609	-0.52969	14.705	0.00064103	0.0020118	ELSPBP1	epididymal sperm binding protein 1
56300	2.9865	2.1834	1.3606	31.712	1.2998e-07	1.6731e-06	IL36G	interleukin 36 gamma
90249	2.9841	0.8996	1.2295	56.826	4.5751e-13	3.5354e-11	UNC5A	unc-5 netrin receptor A
645037	2.9838	0.079808	-0.78253	22.131	1.5641e-05	9.1e-05	645037	NA
8778	2.982	0.80033	5.2092	48.721	2.632e-11	1.165e-09	SIGLEC5	sialic acid binding Ig like lectin 5
2558	2.9789	-0.093506	0.050905	20.184	4.1404e-05	0.00020568	GABRA5	gamma-aminobutyric acid type A receptor subunit alpha5
112267895	2.9786	-0.063347	0.015041	54.816	1.2498e-12	8.2529e-11	LOC112267895	uncharacterized LOC112267895
1134	2.9774	0.22717	-0.75175	32.374	9.3362e-08	1.2638e-06	CHRNA1	cholinergic receptor nicotinic alpha 1 subunit
10368	2.9766	1.4438	1.0595	22.952	1.0378e-05	6.4864e-05	CACNG3	calcium voltage-gated channel auxiliary subunit gamma 3
84676	2.9741	1.6238	-1.3191	18.11	0.00011683	0.00048961	TRIM63	tripartite motif containing 63
2899	2.974	-0.32134	1.6617	57.253	3.6951e-13	2.928e-11	GRIK3	glutamate ionotropic receptor kainate type subunit 3
342918	2.9695	0.33553	-2.0441	15.086	0.00052972	0.0017182	C19orf81	chromosome 19 open reading frame 81
101927346	2.969	-0.53664	-2.9206	16.585	0.00025036	0.00092114	LINC02047	long intergenic non-protein coding RNA 2047
140732	2.9645	0.20465	-1.6927	15.828	0.00036559	0.001266	SUN5	Sad1 and UNC84 domain containing 5
353145	2.9642	2.6591	-1.7219	8.0635	0.017744	0.032061	LCE3E	late cornified envelope 3E
643365	2.9625	-0.45187	-1.0298	49.008	2.2801e-11	1.0346e-09	LINC00452	long intergenic non-protein coding RNA 452
51617	2.9608	0.014245	1.7899	53.674	2.2118e-12	1.3609e-10	NSG2	neuronal vesicle trafficking associated 2
343641	2.9607	0.96906	-0.20675	30.297	2.6363e-07	3.0052e-06	TGM6	transglutaminase 6
105374250	2.9592	0.43252	0.19645	28.098	7.9173e-07	7.5738e-06	LINC02054	long intergenic non-protein coding RNA 2054
2543	2.9542	-0.0023074	0.062251	34.617	3.0407e-08	4.9014e-07	GAGE1	G antigen 1
389206	2.9473	0.87004	0.37635	53.073	2.9879e-12	1.7522e-10	BEND4	BEN domain containing 4
57722	2.9466	0.38877	-0.39107	50.752	9.537e-12	4.7962e-10	IGDCC4	immunoglobulin superfamily DCC subclass member 4
6530	2.9456	-0.55423	-0.57317	33.842	4.4798e-08	6.713e-07	SLC6A2	solute carrier family 6 member 2
392843	2.9456	-0.093154	-1.8255	29.595	3.7459e-07	4.0217e-06	IQCA1L	IQ motif containing with AAA domain 1 like
1008	2.9446	-0.20836	0.69712	28.463	6.5983e-07	6.4802e-06	CDH10	cadherin 10
100506421	2.9433	-1.1966	-0.56098	31.032	1.8263e-07	2.2172e-06	PANTR1	POU3F3 adjacent non-coding transcript 1
107984640	2.942	1.3571	-3.1651	12.722	0.001728	0.004613	LBHD2	LBH domain containing 2
6555	2.9419	-0.83614	-1.832	24.754	4.2154e-06	3.0576e-05	SLC10A2	solute carrier family 10 member 2
118788	2.9413	0.79662	7.3411	107.3	5.0148e-24	5.8186e-21	PIK3AP1	phosphoinositide-3-kinase adaptor protein 1
1137	2.9404	0.52429	-1.9017	13.023	0.0014859	0.0040703	CHRNA4	cholinergic receptor nicotinic alpha 4 subunit
27180	2.9399	0.62801	3.1779	70.809	4.2083e-16	6.5104e-14	SIGLEC9	sialic acid binding Ig like lectin 9
728458	2.9393	0.68301	-1.0919	15.102	0.00052549	0.0017072	OPN1MW2	"opsin 1, medium wave sensitive 2"
391192	2.9378	0.6375	-1.7827	18.318	0.00010528	0.00044876	OR2L3	olfactory receptor family 2 subfamily L member 3
284274	2.9358	-0.2666	-2.0723	23.736	7.0102e-06	4.6689e-05	SMIM21	small integral membrane protein 21
126402	2.9356	0.71827	-1.9268	11.96	0.0025287	0.0063287	CCDC105	coiled-coil domain containing 105
3162	2.9348	1.1252	4.9272	78.998	7.011e-18	1.867e-15	HMOX1	heme oxygenase 1
10326	2.9346	1.0915	4.7917	42.081	7.2832e-10	2.0052e-08	SIRPB1	signal regulatory protein beta 1
643418	2.9343	1.8465	3.5118	22.22	1.4964e-05	8.7752e-05	LIPN	lipase family member N
5995	2.934	-0.38364	-1.3356	22.988	1.0191e-05	6.3766e-05	RGR	retinal G protein coupled receptor
441452	2.9329	0.050373	-1.0257	16.698	0.0002366	0.00087926	SPATA31C1	SPATA31 subfamily C member 1
284654	2.9282	-0.014532	-0.979	31.059	1.8014e-07	2.1936e-06	RSPO1	R-spondin 1
140885	2.9281	0.59447	6.0306	97.208	7.7889e-22	4.5187e-19	SIRPA	signal regulatory protein alpha
6511	2.928	0.81438	0.43169	20.192	4.1239e-05	0.00020498	SLC1A6	solute carrier family 1 member 6
5009	2.9273	0.82649	-0.79232	19.901	4.7706e-05	0.00023243	OTC	ornithine carbamoyltransferase
389336	2.9267	-0.87146	-1.4375	40.814	1.3722e-09	3.4827e-08	C5orf46	chromosome 5 open reading frame 46
105373514	2.9254	-0.68907	-1.8872	25.369	3.0993e-06	2.357e-05	LOC105373514	uncharacterized LOC105373514
9718	2.9244	0.51444	-1.3461	26.204	2.0407e-06	1.6658e-05	ECE2	endothelin converting enzyme 2
7276	2.9225	0.28031	-0.64452	30.404	2.4991e-07	2.8997e-06	TTR	transthyretin
64066	2.9197	1.5358	-2.326	11.35	0.00343	0.0081303	MMP27	matrix metallopeptidase 27
81466	2.9159	0.20419	-2.126	27.73	9.516e-07	8.8179e-06	OR2L5	olfactory receptor family 2 subfamily L member 5
27159	2.9157	0.76955	-1.007	23.513	7.8384e-06	5.13e-05	CHIA	chitinase acidic
107984780	2.9117	0.33812	-0.30509	13.362	0.0012547	0.0035324	LINC02248	long intergenic non-protein coding RNA 2248
122042	2.9092	-0.53309	-0.23386	29.998	3.062e-07	3.4162e-06	RXFP2	relaxin family peptide receptor 2
118461	2.9091	-0.39915	-1.479	24.333	5.2015e-06	3.6201e-05	C10orf71	chromosome 10 open reading frame 71
10485	2.9077	1.2685	1.4142	50.266	1.2156e-11	5.9656e-10	C1orf61	chromosome 1 open reading frame 61
3975	2.907	-0.020712	-3.0088	16.582	0.00025077	0.00092245	LHX1	LIM homeobox 1
105373757	2.9067	-1.1593	-1.4888	29.412	4.1051e-07	4.3442e-06	LOC105373757	uncharacterized LOC105373757
116448	2.9061	0.10249	-1.4847	29.101	4.7944e-07	4.9416e-06	OLIG1	oligodendrocyte transcription factor 1
205860	2.9054	1.3676	-1.3203	11.529	0.0031376	0.0075586	TRIML2	tripartite motif family like 2
8076	2.904	0.4481	-0.95092	22.661	1.2004e-05	7.3087e-05	MFAP5	microfibril associated protein 5
3481	2.9039	1.0676	-0.23106	38.904	3.566e-09	7.9026e-08	IGF2	insulin like growth factor 2
105375341	2.9035	0.74508	1.5772	23.526	7.7869e-06	5.1072e-05	LOC105375341	uncharacterized LOC105375341
63924	2.8994	1.2523	-1.5961	25.961	2.3046e-06	1.8451e-05	CIDEC	cell death inducing DFFA like effector c
1833	2.8986	-0.22516	-1.2964	27.542	1.0456e-06	9.537e-06	EPYC	epiphycan
57823	2.8983	0.64144	4.9747	94.026	3.8248e-21	1.8274e-18	SLAMF7	SLAM family member 7
90167	2.8959	0.30889	-0.32276	78.217	1.036e-17	2.7142e-15	FRMD7	FERM domain containing 7
2645	2.8927	0.29269	-0.40914	33.125	6.4135e-08	9.1548e-07	GCK	glucokinase
6324	2.8894	0.61632	1.5986	82.591	1.1628e-18	3.6325e-16	SCN1B	sodium voltage-gated channel beta subunit 1
944	2.8873	1.8796	3.6564	51.075	8.1117e-12	4.1567e-10	TNFSF8	TNF superfamily member 8
93979	2.8844	-0.16387	-1.3882	47.132	5.8267e-11	2.2973e-09	CPA5	carboxypeptidase A5
147719	2.8832	0.40662	-1.9299	22.548	1.2699e-05	7.6458e-05	LYPD4	LY6/PLAUR domain containing 4
135	2.881	0.51047	4.5273	81.33	2.1849e-18	6.6965e-16	ADORA2A	adenosine A2a receptor
147381	2.8797	-0.51513	0.13366	26.737	1.5634e-06	1.3387e-05	CBLN2	cerebellin 2 precursor
6473	2.8783	0.8559	-0.44027	12.829	0.0016373	0.0044152	SHOX	short stature homeobox
116534	2.877	-0.057271	-2.5082	26.841	1.4847e-06	1.2822e-05	MRGPRE	MAS related GPR family member E
85449	2.8769	0.41465	0.04266	44.587	2.0798e-10	6.8879e-09	KIAA1755	KIAA1755
91851	2.8761	-0.25445	0.092262	39.786	2.2939e-09	5.4303e-08	CHRDL1	chordin like 1
2694	2.8728	1.2572	1.0913	55.404	9.3157e-13	6.4121e-11	CBLIF	cobalamin binding intrinsic factor
978	2.8687	1.0489	1.8457	52.852	3.3372e-12	1.9371e-10	CDA	cytidine deaminase
27091	2.8677	0.31289	-0.16062	21.186	2.5096e-05	0.00013503	CACNG5	calcium voltage-gated channel auxiliary subunit gamma 5
50945	2.8644	-0.068517	-2.6846	12.222	0.0022182	0.0056807	TBX22	T-box transcription factor 22
84694	2.8638	0.91598	-0.53244	23.259	8.8978e-06	5.7039e-05	GJA10	gap junction protein alpha 10
4881	2.8629	1.2086	-1.5568	16.727	0.00023326	0.00087043	NPR1	natriuretic peptide receptor 1
22797	2.8618	0.98075	5.2479	110.07	1.2522e-24	1.5646e-21	TFEC	transcription factor EC
222546	2.8614	-0.72063	-0.73713	20.337	3.8363e-05	0.00019251	RFX6	regulatory factor X6
2572	2.8594	-0.19244	0.30454	24.865	3.9865e-06	2.921e-05	GAD2	glutamate decarboxylase 2
155184	2.8571	-0.58947	-1.4513	28.573	6.244e-07	6.1808e-06	SLC2A7	solute carrier family 2 member 7
9308	2.8567	0.91786	6.1142	52.069	4.9353e-12	2.7416e-10	CD83	CD83 molecule
9480	2.8562	-0.17143	-0.40646	44.348	2.3441e-10	7.639e-09	ONECUT2	one cut homeobox 2
1908	2.8538	-0.32692	-1.5983	25.685	2.6461e-06	2.0685e-05	EDN3	endothelin 3
3201	2.8506	0.76921	-3.3766	11.175	0.0037444	0.0087402	HOXA4	homeobox A4
5159	2.8503	1.3611	0.76423	43.861	2.9909e-10	9.4156e-09	PDGFRB	platelet derived growth factor receptor beta
6329	2.8452	1.1426	-0.37547	35.626	1.8365e-08	3.2216e-07	SCN4A	sodium voltage-gated channel alpha subunit 4
116535	2.844	1.0524	-2.715	23.056	9.8507e-06	6.219e-05	MRGPRF	MAS related GPR family member F
133491	2.8399	0.85855	0.62086	63.44	1.676e-14	1.8775e-12	C5orf47	chromosome 5 open reading frame 47
1378	2.8387	0.9579	7.5957	38.193	5.0868e-09	1.0759e-07	CR1	complement C3b/C4b receptor 1 (Knops blood group)
1879	2.8379	1.4323	5.2645	37.562	6.9746e-09	1.413e-07	EBF1	EBF transcription factor 1
153201	2.8347	0.80659	-0.51646	29.576	3.782e-07	4.0444e-06	SLC36A2	solute carrier family 36 member 2
10369	2.8329	0.12056	1.2918	32.107	1.0665e-07	1.4191e-06	CACNG2	calcium voltage-gated channel auxiliary subunit gamma 2
63946	2.8317	0.51638	-1.9214	26.108	2.1414e-06	1.7323e-05	DMRTC2	DMRT like family C2
8740	2.8296	0.33385	4.066	75.177	4.7368e-17	9.16e-15	TNFSF14	TNF superfamily member 14
84560	2.8272	3.3175	-2.0484	9.5519	0.0084302	0.017184	MT4	metallothionein 4
111064647	2.8268	0.29947	0.75264	32.359	9.4044e-08	1.272e-06	CSNKA2IP	casein kinase 2 subunit alpha' interacting protein
140807	2.8262	-0.042201	-1.7564	35.166	2.3109e-08	3.8859e-07	KRT72	keratin 72
128368	2.825	0.16453	-2.9693	15.58	0.00041385	0.0014011	OR10Z1	olfactory receptor family 10 subfamily Z member 1
105369203	2.8236	1.1925	4.1378	55.305	9.7881e-13	6.6806e-11	LOC105369203	uncharacterized LOC105369203
6975	2.8211	0.01872	-1.2355	34.345	3.4837e-08	5.4909e-07	TECTB	tectorin beta
81442	2.8201	-0.046261	-3.0094	11.89	0.0026186	0.006506	OR6N2	olfactory receptor family 6 subfamily N member 2
1369	2.8157	0.69797	-0.32923	22.14	1.5572e-05	9.0732e-05	CPN1	carboxypeptidase N subunit 1
440097	2.8105	-1.1776	-1.5462	25.601	2.76e-06	2.14e-05	DBX2	developing brain homeobox 2
221938	2.8097	0.62484	-0.014831	21.207	2.483e-05	0.00013396	MMD2	monocyte to macrophage differentiation associated 2
91156	2.8081	-0.10894	-0.20848	31.643	1.345e-07	1.7163e-06	IGFN1	immunoglobulin like and fibronectin type III domain containing 1
242	2.8053	1.1793	-0.37506	56.501	5.3835e-13	4.0674e-11	ALOX12B	"arachidonate 12-lipoxygenase, 12R type"
3206	2.8053	-0.097956	-2.6829	26.383	1.8662e-06	1.5506e-05	HOXA10	homeobox A10
140836	2.8049	0.085461	-0.81826	30.021	3.0269e-07	3.3793e-06	BANF2	BANF family member 2
4360	2.8034	0.50236	4.0268	77.268	1.6654e-17	3.8647e-15	MRC1	mannose receptor C-type 1
2158	2.8022	-0.27245	-1.8	25.859	2.425e-06	1.9215e-05	F9	coagulation factor IX
112268472	2.8006	0.2502	-1.9506	13.183	0.001372	0.0038131	LOC112268472	uncharacterized LOC112268472
1004	2.7989	0.77314	1.9972	66.43	3.7567e-15	4.6942e-13	CDH6	cadherin 6
105372360	2.7987	-0.88409	-0.86672	18.925	7.7722e-05	0.00034838	LINC02841	long intergenic non-protein coding RNA 2841
105377247	2.7968	-0.027543	-0.37661	25.459	2.963e-06	2.2725e-05	LINC02429	long intergenic non-protein coding RNA 2429
1268	2.7963	0.97199	1.0058	40.892	1.3193e-09	3.3644e-08	CNR1	cannabinoid receptor 1
80834	2.7932	-0.23396	-1.4187	22.792	1.1239e-05	6.9391e-05	TAS1R2	taste 1 receptor member 2
126204	2.7914	1.231	-0.49973	12.574	0.0018602	0.0049042	NLRP13	NLR family pyrin domain containing 13
151871	2.7913	1.0246	-1.1093	10.409	0.0054915	0.012004	DPPA2	developmental pluripotency associated 2
597	2.7907	1.7335	6.4514	25.735	2.5801e-06	2.0266e-05	BCL2A1	BCL2 related protein A1
173	2.7901	0.19559	-1.5915	21.944	1.7179e-05	9.8435e-05	AFM	afamin
283953	2.7887	0.65731	0.15723	23.015	1.0052e-05	6.3021e-05	TMEM114	transmembrane protein 114
10877	2.7878	-1.0033	-1.7031	18.061	0.00011971	0.00049874	CFHR4	complement factor H related 4
93377	2.7863	-0.83979	-1.8605	26.915	1.4307e-06	1.2448e-05	OPALIN	oligodendrocytic myelin paranodal and inner loop protein
3937	2.7861	1.052	8.1841	50.832	9.1607e-12	4.6213e-10	LCP2	lymphocyte cytosolic protein 2
762	2.7852	1.3144	1.3571	30.612	2.2522e-07	2.6587e-06	CA4	carbonic anhydrase 4
541465	2.7782	-1.5381	-1.0595	15.968	0.00034084	0.0011922	CT45A6	cancer/testis antigen family 45 member A6
100049587	2.7729	0.32731	4.3253	42.156	7.0119e-10	1.947e-08	SIGLEC14	sialic acid binding Ig like lectin 14
10408	2.772	0.1088	-1.5644	16.14	0.0003128	0.0011101	MYCNOS	MYCN opposite strand
219957	2.7705	-0.018571	-3.2089	16.929	0.00021079	0.00080021	OR9Q2	olfactory receptor family 9 subfamily Q member 2
23581	2.7667	0.33674	-1.8371	13.296	0.0012966	0.003637	CASP14	caspase 14
81697	2.7663	2.5814	-2.4562	28.311	7.1169e-07	6.8977e-06	OR2B2	olfactory receptor family 2 subfamily B member 2
170371	2.7659	0.55812	3.6963	98.676	3.7388e-22	2.4293e-19	TMEM273	transmembrane protein 273
285941	2.7651	0.82448	-0.13037	58.084	2.4386e-13	2.107e-11	LINC02860	long intergenic non-protein coding RNA 2860
3221	2.7647	0.14796	-0.86368	38.197	5.0772e-09	1.0753e-07	HOXC4	homeobox C4
4858	2.7647	0.12786	-0.20745	29.853	3.2915e-07	3.6372e-06	NOVA2	NOVA alternative splicing regulator 2
126755	2.763	-0.19842	-0.63939	19.932	4.6973e-05	0.00022962	LRRC38	leucine rich repeat containing 38
132612	2.7617	0.3786	-0.25185	32.029	1.1092e-07	1.4661e-06	ADAD1	adenosine deaminase domain containing 1
7546	2.7615	0.70222	-3.4591	11.983	0.0024994	0.0062664	ZIC2	Zic family member 2
6822	2.7608	0.90251	-1.4279	11.487	0.0032036	0.0076802	SULT2A1	sulfotransferase family 2A member 1
317754	2.7585	-0.77083	-1.3941	11.942	0.002552	0.0063737	POTED	POTE ankyrin domain family member D
1358	2.7562	0.81314	-1.4225	24.176	5.6279e-06	3.8623e-05	CPA2	carboxypeptidase A2
4778	2.7555	0.34882	2.7204	40.691	1.4587e-09	3.6624e-08	NFE2	"nuclear factor, erythroid 2"
838	2.7553	0.74899	3.9193	52.63	3.7292e-12	2.1255e-10	CASP5	caspase 5
3777	2.7542	-0.77728	-0.75854	34.198	3.7494e-08	5.8395e-07	KCNK3	potassium two pore domain channel subfamily K member 3
85508	2.754	0.0050944	-0.42779	43.477	3.6233e-10	1.0981e-08	SCRT2	scratch family transcriptional repressor 2
59067	2.7536	1.3168	-1.4941	24.637	4.4675e-06	3.1997e-05	IL21	interleukin 21
91464	2.7522	-0.62908	-1.9111	22.058	1.6228e-05	9.3845e-05	ISX	intestine specific homeobox
79772	2.749	1.2795	8.308	66.266	4.0785e-15	5.0573e-13	MCTP1	multiple C2 and transmembrane domain containing 1
105376633	2.7483	0.65292	-2.3424	9.585	0.0082915	0.016953	105376633	NA
105377959	2.7466	-0.82255	-1.6269	21.349	2.3132e-05	0.00012605	LOC105377959	uncharacterized LOC105377959
10763	2.7442	1.2161	-1.2914	35.766	1.7124e-08	3.0334e-07	NES	nestin
10246	2.7438	0.64822	-1.9981	14.841	0.00059871	0.0018973	SLC17A2	solute carrier family 17 member 2
100129836	2.7425	1.1093	-1.5907	38.018	5.5524e-09	1.1608e-07	COL4A2-AS2	COL4A2 antisense 2
723961	2.7392	0.39772	-1.4711	20.428	3.6645e-05	0.00018521	INS-IGF2	INS-IGF2 readthrough
133874	2.739	1.7707	5.8996	42.03	7.4693e-10	2.0495e-08	C5orf58	chromosome 5 open reading frame 58
136991	2.7389	-0.13705	-0.46947	17.596	0.00015101	0.00060414	ASZ1	"ankyrin repeat, SAM and basic leucine zipper domain containing 1"
3885	2.7363	0.3516	-2.8855	14.151	0.00084567	0.0025369	KRT34	keratin 34
168391	2.7359	0.17184	-0.029286	24.357	5.141e-06	3.5874e-05	GALNTL5	polypeptide N-acetylgalactosaminyltransferase like 5
199	2.7358	1.3204	-2.9524	21.879	1.7743e-05	0.00010099	AIF1	allograft inflammatory factor 1
285852	2.7346	1.3136	3.3704	24.193	5.5785e-06	3.8397e-05	TREML4	triggering receptor expressed on myeloid cells like 4
221223	2.7338	-0.52707	0.85736	29.804	3.3738e-07	3.704e-06	CES5A	carboxylesterase 5A
284930	2.7334	0.12967	2.5702	50.162	1.2811e-11	6.2491e-10	LOC284930	uncharacterized LOC284930
388553	2.7327	0.83606	-0.66747	23.515	7.8323e-06	5.1281e-05	BHMG1	basic helix-loop-helix and HMG-box containing 1
7472	2.7316	-0.27579	-0.53049	21.927	1.7319e-05	9.9096e-05	WNT2	Wnt family member 2
88	2.729	0.40628	0.67065	38.621	4.1065e-09	8.9659e-08	ACTN2	actinin alpha 2
342574	2.729	0.64854	-3.0791	17.508	0.00015781	0.00062676	KRT27	keratin 27
354	2.7283	-0.39951	-2.3283	16.046	0.00032785	0.0011537	KLK3	kallikrein related peptidase 3
54363	2.7274	-0.36864	-0.557	23.2	9.1659e-06	5.8572e-05	HAO1	hydroxyacid oxidase 1
26002	2.7268	0.86331	1.3402	43.101	4.3717e-10	1.2983e-08	MOXD1	monooxygenase DBH like 1
653	2.7246	-0.037555	0.46253	28.096	7.9263e-07	7.5738e-06	BMP5	bone morphogenetic protein 5
79742	2.7227	1.0584	-0.48178	33.154	6.3195e-08	9.0524e-07	DIPK2B	divergent protein kinase domain 2B
7021	2.7213	1.2218	-0.54546	31.266	1.6244e-07	2.0114e-06	TFAP2B	transcription factor AP-2 beta
5745	2.7206	0.83948	-1.1553	22.619	1.2254e-05	7.4219e-05	PTH1R	parathyroid hormone 1 receptor
140731	2.7202	0.32726	-2.4058	19.593	5.5642e-05	0.00026405	ANKRD60	ankyrin repeat domain 60
6258	2.7183	-0.35365	-0.74713	24.79	4.1402e-06	3.0104e-05	RXRG	retinoid X receptor gamma
11131	2.7168	0.70442	-0.52469	40.713	1.4434e-09	3.6351e-08	CAPN11	calpain 11
1910	2.7151	1.3926	1.2229	48.609	2.7843e-11	1.2257e-09	EDNRB	endothelin receptor type B
130560	2.7134	-0.057771	-0.83774	26.334	1.9129e-06	1.5813e-05	SPATA3	spermatogenesis associated 3
6750	2.712	0.70161	-3.4383	9.4235	0.0089891	0.018126	SST	somatostatin
3554	2.7113	1.1122	7.8124	78.002	1.1536e-17	2.8392e-15	IL1R1	interleukin 1 receptor type 1
103312105	2.7091	-0.19409	-1.663	15.23	0.0004929	0.0016188	LINC02759	long intergenic non-protein coding RNA 2759
2191	2.7088	1.0406	1.8308	41.093	1.1931e-09	3.116e-08	FAP	fibroblast activation protein alpha
8392	2.7078	0.61201	-1.8087	15.866	0.00035873	0.0012464	OR3A3	olfactory receptor family 3 subfamily A member 3
731	2.7033	-0.41118	-0.30932	34.658	2.979e-08	4.8246e-07	C8A	complement C8 alpha chain
796	2.7026	0.2882	-2.3295	35.556	1.9016e-08	3.3069e-07	CALCA	calcitonin related polypeptide alpha
125704	2.7021	0.011179	-1.7162	16.429	0.00027066	0.00098555	DIPK1C	divergent protein kinase domain 1C
1232	2.7	1.2849	5.0611	48.488	2.9585e-11	1.2919e-09	CCR3	C-C motif chemokine receptor 3
641700	2.6962	1.4033	-0.43566	30.037	3.0031e-07	3.3597e-06	ECSCR	endothelial cell surface expressed chemotaxis and apoptosis regulator
1306	2.6932	0.68186	1.3084	41.957	7.7482e-10	2.1118e-08	COL15A1	collagen type XV alpha 1 chain
285126	2.693	0.83873	-2.4621	9.8493	0.0072652	0.015175	DNAJC5G	DnaJ heat shock protein family (Hsp40) member C5 gamma
729767	2.6926	-0.017227	-2.1753	11.025	0.0040356	0.0093012	CEACAM18	CEA cell adhesion molecule 18
4973	2.692	1.3133	3.8482	37.505	7.1779e-09	1.4437e-07	OLR1	oxidized low density lipoprotein receptor 1
134829	2.6918	-0.64457	-0.21649	19.754	5.1338e-05	0.00024665	CLVS2	clavesin 2
105372573	2.6894	-0.0066164	-1.4101	31.094	1.77e-07	2.1602e-06	LOC105372573	uncharacterized LOC105372573
386672	2.6891	-0.89257	-0.058244	42.407	6.185e-10	1.7473e-08	KRTAP10-4	keratin associated protein 10-4
728588	2.6888	0.14957	-1.9773	12.979	0.0015196	0.0041499	MS4A18	membrane spanning 4-domains A18
56914	2.6865	-0.62259	-1.8761	29.825	3.339e-07	3.6817e-06	OTOR	otoraplin
284355	2.6859	1.0312	-1.3352	12.831	0.0016363	0.0044144	TPRX1	tetrapeptide repeat homeobox 1
9560	2.6853	-0.90111	3.8351	48.15	3.5018e-11	1.4969e-09	CCL4L2	C-C motif chemokine ligand 4 like 2
56918	2.6844	0.64239	-0.2641	28.032	8.1816e-07	7.7584e-06	C2orf83	chromosome 2 open reading frame 83
347487	2.6842	1.0291	-2.6086	11.077	0.003933	0.0091061	CXorf66	chromosome X open reading frame 66
340990	2.6836	-0.0025394	0.5311	21.977	1.6896e-05	9.7014e-05	OTOG	otogelin
22865	2.6833	-0.92894	-2.4518	12.491	0.001939	0.0050821	SLITRK3	SLIT and NTRK like family member 3
286238	2.6828	-0.44376	-1.3242	17.429	0.0001642	0.00064804	LINC02843	long intergenic non-protein coding RNA 2843
100505985	2.682	-0.74421	-0.2075	38.405	4.5751e-09	9.8304e-08	LOC100505985	uncharacterized LOC100505985
5866	2.6809	1.0162	0.66632	57.947	2.6115e-13	2.2095e-11	RAB3IL1	RAB3A interacting protein like 1
149708	2.6808	1.9924	-0.58173	34.128	3.883e-08	6.0014e-07	WFDC5	WAP four-disulfide core domain 5
2248	2.6805	1.0261	-2.4681	8.1772	0.016762	0.030587	FGF3	fibroblast growth factor 3
195977	2.6801	-0.31158	-0.62576	45.786	1.1418e-10	4.0943e-09	ANTXRL	ANTXR like
645202	2.68	-0.52705	-1.4371	15.964	0.0003416	0.0011945	LOC645202	golgin A6 family-like
22915	2.677	0.34302	0.10992	46.488	8.0417e-11	3.0379e-09	MMRN1	multimerin 1
3929	2.675	0.5837	-0.90634	16.691	0.00023745	0.00088185	LBP	lipopolysaccharide binding protein
388015	2.6744	-0.52568	-1.7377	20.913	2.8757e-05	0.00015181	RTL1	retrotransposon Gag like 1
105379127	2.6731	-0.055733	-0.92123	47.814	4.1429e-11	1.7344e-09	LOC105379127	uncharacterized LOC105379127
196415	2.6726	0.82263	-2.0337	23.342	8.5367e-06	5.5034e-05	C12orf77	chromosome 12 open reading frame 77
128346	2.672	1.1791	1.9078	67.937	1.7683e-15	2.3545e-13	C1orf162	chromosome 1 open reading frame 162
4837	2.6712	1.797	1.6838	52.05	4.9834e-12	2.7534e-10	NNMT	nicotinamide N-methyltransferase
6005	2.6678	-0.42115	-1.3371	22.165	1.5379e-05	8.9733e-05	RHAG	Rh associated glycoprotein
4994	2.6673	-0.53757	-2.7816	16.69	0.00023758	0.0008821	OR3A1	olfactory receptor family 3 subfamily A member 1 (gene/pseudogene)
157855	2.6667	0.3766	1.2949	34.935	2.5943e-08	4.274e-07	KCNU1	potassium calcium-activated channel subfamily U member 1
102724700	2.6667	0.4329	-1.4431	9.67	0.0079467	0.016382	LOC102724700	uncharacterized LOC102724700
5798	2.6659	0.37438	-1.4738	23.876	6.5366e-06	4.3949e-05	PTPRN	protein tyrosine phosphatase receptor type N
8614	2.6658	-0.13547	-1.881	46.158	9.4846e-11	3.5095e-09	STC2	stanniocalcin 2
7143	2.6651	0.97682	3.2142	34.104	3.9304e-08	6.0633e-07	TNR	tenascin R
6678	2.6648	1.0798	1.5739	41.487	9.7995e-10	2.6181e-08	SPARC	secreted protein acidic and cysteine rich
4635	2.6646	0.35592	-1.054	33.988	4.1643e-08	6.3516e-07	MYL4	myosin light chain 4
6704	2.6639	4.4708	5.0515	38.421	4.5394e-09	9.7667e-08	SPRR2E	small proline rich protein 2E
201140	2.6634	-0.59685	-1.9364	24.256	5.405e-06	3.7393e-05	DHRS7C	dehydrogenase/reductase 7C
644070	2.6589	0.56679	-1.5945	13.278	0.0013086	0.0036625	GSG1L2	GSG1 like 2
29015	2.6574	0.59459	4.4976	129.55	7.3794e-29	2.9968e-25	SLC43A3	solute carrier family 43 member 3
11326	2.6568	0.81465	3.5156	86.844	1.3867e-19	5.1196e-17	VSIG4	V-set and immunoglobulin domain containing 4
732253	2.6546	-1.0737	-0.28948	52.784	3.4516e-12	1.9882e-10	TDRG1	testis development related 1
91662	2.6541	0.92588	2.6111	34.43	3.3388e-08	5.2884e-07	NLRP12	NLR family pyrin domain containing 12
117581	2.6536	0.49509	0.93983	39.539	2.5959e-09	6.0326e-08	TWIST2	twist family bHLH transcription factor 2
10590	2.6508	-0.98711	-0.42558	36.195	1.3818e-08	2.5277e-07	SCGN	"secretagogin, EF-hand calcium binding protein"
9626	2.6482	0.33094	-0.53939	14.849	0.00059652	0.0018926	GUCA1C	guanylate cyclase activator 1C
6503	2.6478	0.97351	6.8601	57.685	2.9775e-13	2.4305e-11	SLA	Src like adaptor
6512	2.6478	0.019655	-0.086291	29.029	4.9698e-07	5.0836e-06	SLC1A7	solute carrier family 1 member 7
80332	2.6431	0.53024	-1.5443	29.432	4.0643e-07	4.3066e-06	ADAM33	ADAM metallopeptidase domain 33
139189	2.642	0.63127	0.11476	32.196	1.0202e-07	1.3685e-06	DGKK	diacylglycerol kinase kappa
8735	2.6418	0.91988	0.42391	21.368	2.2905e-05	0.00012508	MYH13	myosin heavy chain 13
1814	2.6396	0.45552	0.27448	32.186	1.0254e-07	1.3744e-06	DRD3	dopamine receptor D3
5149	2.6348	1.2055	-2.0156	23.043	9.9168e-06	6.2467e-05	PDE6H	phosphodiesterase 6H
777	2.6345	0.34825	4.0048	76.512	2.4295e-17	5.3332e-15	CACNA1E	calcium voltage-gated channel subunit alpha1 E
327657	2.6296	1.5267	-0.24208	19.786	5.0517e-05	0.00024358	SERPINA9	serpin family A member 9
8876	2.6278	0.57857	5.3498	110.25	1.1458e-24	1.551e-21	VNN1	vanin 1
84700	2.6276	-0.20847	2.0874	40.732	1.4296e-09	3.6115e-08	MYO18B	myosin XVIIIB
6620	2.6269	0.69781	-2.5801	7.6792	0.021503	0.03779	SNCB	synuclein beta
221303	2.6259	-0.4661	-2.1996	40.915	1.3044e-09	3.3314e-08	FAM162B	family with sequence similarity 162 member B
285175	2.6241	0.18727	1.5585	39.218	3.047e-09	6.8649e-08	UNC80	"unc-80 homolog, NALCN channel complex subunit"
4985	2.6241	0.37673	0.12135	28.336	7.0277e-07	6.8236e-06	OPRD1	opioid receptor delta 1
2251	2.6241	-0.13124	-1.8009	23.167	9.3184e-06	5.9337e-05	FGF6	fibroblast growth factor 6
246213	2.6233	0.024717	0.14017	32.545	8.5703e-08	1.1758e-06	SLC17A8	solute carrier family 17 member 8
8513	2.6222	1.1874	-1.0792	37.833	6.0906e-09	1.2571e-07	LIPF	"lipase F, gastric type"
5004	2.6221	0.23309	2.4683	79.407	5.7137e-18	1.6002e-15	ORM1	orosomucoid 1
9971	2.6218	0.25242	0.26443	23.749	6.9675e-06	4.6443e-05	NR1H4	nuclear receptor subfamily 1 group H member 4
2165	2.6205	0.93329	-1.6245	9.5777	0.0083219	0.017	F13B	coagulation factor XIII B chain
7038	2.62	1.0651	7.2274	57.524	3.2279e-13	2.6217e-11	TG	thyroglobulin
651746	2.6198	1.0708	3.6579	65.61	5.6612e-15	6.9143e-13	ANKRD33B	ankyrin repeat domain 33B
4916	2.6188	0.15474	2.5238	42.519	5.8501e-10	1.6701e-08	NTRK3	neurotrophic receptor tyrosine kinase 3
10215	2.6187	-1.1861	-1.693	27.414	1.1144e-06	1.008e-05	OLIG2	oligodendrocyte transcription factor 2
114548	2.6185	0.70282	4.9699	42.993	4.6162e-10	1.3609e-08	NLRP3	NLR family pyrin domain containing 3
25893	2.6148	-0.38019	0.034854	49.135	2.1404e-11	9.7938e-10	TRIM58	tripartite motif containing 58
221044	2.6145	-0.45438	-1.7814	34.351	3.4742e-08	5.4844e-07	UCMA	upper zone of growth plate and cartilage matrix associated
56269	2.6137	1.1756	-2.962	13.739	0.0010391	0.0030141	IRGC	immunity related GTPase cinema
100506049	2.6122	-0.17097	-0.52282	27.997	8.3274e-07	7.8687e-06	LRRC72	leucine rich repeat containing 72
389158	2.6121	-0.58034	-1.5984	31.32	1.5809e-07	1.9709e-06	PLSCR5	phospholipid scramblase family member 5
4653	2.611	0.52685	-1.2949	23.602	7.4958e-06	4.9363e-05	MYOC	myocilin
4986	2.6107	-1.0718	-1.4305	27.521	1.0565e-06	9.6196e-06	OPRK1	opioid receptor kappa 1
220929	2.6106	1.4769	7.3779	65.345	6.464e-15	7.6644e-13	ZNF438	zinc finger protein 438
148	2.6095	-0.028966	0.71367	36.775	1.0336e-08	1.9867e-07	ADRA1A	adrenoceptor alpha 1A
2921	2.6086	0.66577	2.5478	57.995	2.5503e-13	2.169e-11	CXCL3	C-X-C motif chemokine ligand 3
401498	2.6082	0.039548	-2.7922	25.177	3.4115e-06	2.556e-05	TMEM215	transmembrane protein 215
139105	2.6079	0.81435	-0.67081	15.292	0.000478	0.0015782	BEND2	BEN domain containing 2
258	2.6072	0.49749	-2.0532	12.857	0.0016147	0.0043658	AMBN	ameloblastin
105373010	2.6058	-0.1936	1.5693	27.129	1.2851e-06	1.1376e-05	LINC01643	long intergenic non-protein coding RNA 1643
7099	2.604	1.2742	6.0077	37.562	6.9762e-09	1.413e-07	TLR4	toll like receptor 4
7378	2.6036	1.1545	5.0427	59.329	1.309e-13	1.215e-11	UPP1	uridine phosphorylase 1
963	2.6031	1.31	6.5675	47.643	4.5118e-11	1.8554e-09	CD53	CD53 molecule
5957	2.6026	1.0668	-1.4344	27.948	8.5336e-07	8.0359e-06	RCVRN	recoverin
146	2.6005	0.35291	-0.76636	29.676	3.5971e-07	3.8891e-06	ADRA1D	adrenoceptor alpha 1D
6474	2.6	0.79646	-1.591	36.203	1.3758e-08	2.5253e-07	SHOX2	short stature homeobox 2
57379	2.5985	1.6509	-0.68762	12.027	0.0024454	0.0061558	AICDA	activation induced cytidine deaminase
120939	2.5976	1.4375	1.32	35.638	1.8251e-08	3.2052e-07	TMEM52B	transmembrane protein 52B
4060	2.5967	0.30686	-0.2255	34.571	3.1115e-08	4.9943e-07	LUM	lumican
644168	2.5946	0.21172	-1.1074	26.331	1.9154e-06	1.5826e-05	DRGX	dorsal root ganglia homeobox
140453	2.5942	0.67754	-0.39055	29.587	3.7601e-07	4.0289e-06	MUC17	"mucin 17, cell surface associated"
2702	2.594	-0.45311	-1.4847	36.371	1.265e-08	2.3487e-07	GJA5	gap junction protein alpha 5
2069	2.5913	1.3626	3.1378	29.82	3.3477e-07	3.6868e-06	EREG	epiregulin
259240	2.5911	-0.56992	-1.1748	38.162	5.1658e-09	1.0898e-07	WFDC9	WAP four-disulfide core domain 9
6561	2.5911	0.73091	0.17989	17.448	0.00016266	0.00064318	SLC13A1	solute carrier family 13 member 1
6529	2.5882	0.28581	-0.43911	20.942	2.834e-05	0.00015005	SLC6A1	solute carrier family 6 member 1
441061	2.5874	-1.4927	0.37301	27.681	9.7554e-07	8.9732e-06	MARCHF11	membrane associated ring-CH-type finger 11
6582	2.5869	1.805	1.8263	29.2	4.5634e-07	4.7427e-06	SLC22A2	solute carrier family 22 member 2
59284	2.5851	0.30767	-0.4404	16.183	0.0003061	0.0010911	CACNG7	calcium voltage-gated channel auxiliary subunit gamma 7
482	2.5845	0.68378	-1.4659	39.526	2.6125e-09	6.0625e-08	ATP1B2	ATPase Na+/K+ transporting subunit beta 2
131578	2.5829	0.48536	-1.8364	21.352	2.3092e-05	0.00012587	LRRC15	leucine rich repeat containing 15
940	2.5826	1.1926	1.7879	51.023	8.3261e-12	4.2531e-10	CD28	CD28 molecule
3678	2.5818	0.46005	4.615	72.08	2.229e-16	3.6947e-14	ITGA5	integrin subunit alpha 5
51207	2.5804	0.33428	-0.5554	55.949	7.0917e-13	5.1199e-11	DUSP13	dual specificity phosphatase 13
3785	2.5802	0.03704	-0.33763	28.958	5.1507e-07	5.2357e-06	KCNQ2	potassium voltage-gated channel subfamily Q member 2
116085	2.5799	-0.081477	-1.3877	15.26	0.00048563	0.0015998	SLC22A12	solute carrier family 22 member 12
100287399	2.5771	-0.50221	-1.1817	15.234	0.00049199	0.0016171	POTEB2	POTE ankyrin domain family member B2
146894	2.5761	0.8362	-1.9697	14.281	0.00079219	0.0024026	CD300LG	CD300 molecule like family member g
85481	2.5751	0.18215	-0.8586	14.921	0.00057551	0.0018381	PSKH2	protein serine kinase H2
342865	2.5738	0.7146	-0.56569	15.139	0.00051582	0.0016814	VSTM2B	V-set and transmembrane domain containing 2B
84699	2.5716	1.2328	-1.1045	12.129	0.0023236	0.0058847	CREB3L3	cAMP responsive element binding protein 3 like 3
63923	2.5695	0.29388	0.43408	34.244	3.6653e-08	5.7249e-07	TNN	tenascin N
283420	2.5689	1.5638	1.2118	41.944	7.7978e-10	2.1217e-08	CLEC9A	C-type lectin domain containing 9A
7226	2.5679	1.0941	4.9563	88.242	6.8948e-20	2.6046e-17	TRPM2	transient receptor potential cation channel subfamily M member 2
59082	2.5673	0.4513	2.4615	35.54	1.9167e-08	3.3227e-07	CARD18	caspase recruitment domain family member 18
25797	2.567	0.74086	3.2896	51.598	6.2454e-12	3.3154e-10	QPCT	glutaminyl-peptide cyclotransferase
339302	2.5656	-0.085886	-0.65653	21.376	2.2819e-05	0.00012472	CPLX4	complexin 4
102723502	2.5656	0.14078	-1.3507	9.1752	0.010177	0.020095	102723502	NA
644041	2.5655	-0.4649	-1.2229	21.043	2.6949e-05	0.00014372	C18orf63	chromosome 18 open reading frame 63
3200	2.5623	1.6782	0.22721	25.232	3.3187e-06	2.5027e-05	HOXA3	homeobox A3
3273	2.5615	-0.39564	-1.197	20.277	3.9527e-05	0.00019744	HRG	histidine rich glycoprotein
3950	2.5612	-0.304	-1.5079	13.593	0.0011176	0.0032092	LECT2	leukocyte cell derived chemotaxin 2
171483	2.561	0.80975	1.7459	49.967	1.4122e-11	6.8072e-10	FAM9B	family with sequence similarity 9 member B
89	2.5596	0.060934	-1.5658	32.917	7.1145e-08	1.0006e-06	ACTN3	actinin alpha 3 (gene/pseudogene)
8689	2.5572	0.37284	-3.0508	20.358	3.7951e-05	0.00019086	KRT36	keratin 36
79368	2.5563	2.0206	2.1576	22.146	1.5525e-05	9.0521e-05	FCRL2	Fc receptor like 2
134526	2.5537	1.1855	0.50373	38.317	4.7813e-09	1.0206e-07	ACOT12	acyl-CoA thioesterase 12
100506742	2.5536	0.0031782	-1.428	32.225	1.0054e-07	1.3531e-06	CASP12	caspase 12 (gene/pseudogene)
100134391	2.5527	0.44636	-1.5222	32.291	9.7317e-08	1.313e-06	LOC100134391	uncharacterized LOC100134391
1280	2.5523	0.1761	-1.1662	36.307	1.3063e-08	2.4114e-07	COL2A1	collagen type II alpha 1 chain
441509	2.5506	1.0892	-1.3502	34.033	4.072e-08	6.2421e-07	GLRA4	glycine receptor alpha 4 (pseudogene)
6694	2.5496	0.88094	-1.1123	12.765	0.0016905	0.0045323	SPP2	secreted phosphoprotein 2
107987155	2.5487	0.73885	0.59405	23.832	6.6816e-06	4.4813e-05	OOSP4B	oocyte secreted protein family member 4B
339479	2.5476	0.4593	2.0097	23.14	9.4445e-06	6.0046e-05	BRINP3	BMP/retinoic acid inducible neural specific 3
83416	2.5474	1.8081	3.6438	23.082	9.7216e-06	6.1471e-05	FCRL5	Fc receptor like 5
55247	2.5468	1.1875	1.659	83.225	8.4688e-19	2.7513e-16	NEIL3	nei like DNA glycosylase 3
652991	2.5458	-0.072167	-0.75264	24.601	4.5492e-06	3.2454e-05	SKOR2	SKI family transcriptional corepressor 2
27136	2.5445	0.4658	1.2529	25.06	3.6159e-06	2.6894e-05	MORC1	MORC family CW-type zinc finger 1
5076	2.5439	-0.83029	0.46181	28.736	5.7562e-07	5.7612e-06	PAX2	paired box 2
6363	2.5425	-0.3832	-1.0511	44.894	1.7837e-10	6.0362e-09	CCL19	C-C motif chemokine ligand 19
100996331	2.5421	-0.14392	-0.43532	12.665	0.0017779	0.0047228	POTEB	POTE ankyrin domain family member B
10602	2.5383	0.28775	7.5559	106.51	7.4363e-24	8.0531e-21	CDC42EP3	CDC42 effector protein 3
55821	2.5381	-0.52916	-0.69083	31.284	1.6095e-07	1.9989e-06	ALLC	allantoicase
101929684	2.5366	-0.73175	-0.91662	13.573	0.0011286	0.0032386	LINC01520	long intergenic non-protein coding RNA 1520
125958	2.5359	-0.014562	-2.6175	14.889	0.00058457	0.001862	OR7D4	olfactory receptor family 7 subfamily D member 4
7380	2.5341	-0.098462	-1.4891	34.469	3.2753e-08	5.2008e-07	UPK3A	uroplakin 3A
6036	2.5316	1.2708	-1.4452	32.538	8.5995e-08	1.1785e-06	RNASE2	ribonuclease A family member 2
1413	2.5286	-0.4988	-2.2964	30.56	2.3117e-07	2.7152e-06	CRYBA4	crystallin beta A4
260436	2.5279	3.5385	0.83186	27.705	9.6362e-07	8.8937e-06	FDCSP	follicular dendritic cell secreted protein
102723796	2.5252	-0.36251	-1.9863	23.542	7.7255e-06	5.0705e-05	TLE7	TLE family member 7
2813	2.5224	1.0662	-0.13241	27.417	1.113e-06	1.0078e-05	GP2	glycoprotein 2
80329	2.52	1.3261	-1.8788	24.086	5.8863e-06	4.0074e-05	ULBP1	UL16 binding protein 1
6833	2.5197	-0.093412	0.28476	24.438	4.9359e-06	3.477e-05	ABCC8	ATP binding cassette subfamily C member 8
388364	2.5192	0.79695	-1.1988	32.23	1.0031e-07	1.351e-06	TMIGD1	transmembrane and immunoglobulin domain containing 1
338917	2.5162	0.40728	-1.281	19.301	6.4385e-05	0.00029823	VSX2	visual system homeobox 2
6527	2.5147	0.53854	-0.54338	35.034	2.4685e-08	4.1084e-07	SLC5A4	solute carrier family 5 member 4
7512	2.5137	1.2712	-1.1676	18.891	7.9026e-05	0.00035305	XPNPEP2	X-prolyl aminopeptidase 2
10562	2.513	0.31907	-0.31544	56.046	6.7573e-13	4.9444e-11	OLFM4	olfactomedin 4
827	2.5127	-0.66523	-1.8692	31.814	1.2349e-07	1.5984e-06	CAPN6	calpain 6
727837	2.5122	-1.1314	-0.1003	16.329	0.0002846	0.0010264	SSX2B	SSX family member 2B
29887	2.5119	0.6616	5.3243	69.714	7.2746e-16	1.0457e-13	SNX10	sorting nexin 10
57687	2.5111	-0.10105	1.649	34.266	3.6244e-08	5.6665e-07	VAT1L	vesicle amine transport 1 like
200959	2.5108	-0.59341	-0.54581	24.105	5.8303e-06	3.9743e-05	GABRR3	gamma-aminobutyric acid type A receptor subunit rho3 (gene/pseudogene)
126364	2.5101	0.35689	3.198	55.86	7.4172e-13	5.2613e-11	LRRC25	leucine rich repeat containing 25
81285	2.5099	0.43251	-1.7634	14.63	0.00066548	0.0020725	OR51E2	olfactory receptor family 51 subfamily E member 2
283171	2.5094	-0.093487	-0.45644	43.121	4.3294e-10	1.288e-08	LINC02873	long intergenic non-protein coding RNA 2873
1036	2.5094	-0.19374	-1.9273	34.358	3.4613e-08	5.4694e-07	CDO1	cysteine dioxygenase type 1
3598	2.5074	0.44745	-2.3368	20.051	4.4258e-05	0.00021826	IL13RA2	interleukin 13 receptor subunit alpha 2
1404	2.5072	-1.0221	-0.03168	31.133	1.7362e-07	2.1269e-06	HAPLN1	hyaluronan and proteoglycan link protein 1
143503	2.5056	-1.5146	-2.1653	29.302	4.3372e-07	4.5572e-06	OR51E1	olfactory receptor family 51 subfamily E member 1
128859	2.5043	-0.3961	-1.7309	25.401	3.049e-06	2.3281e-05	BPIFB6	BPI fold containing family B member 6
933	2.5023	2.2227	4.0854	22.859	1.0872e-05	6.7439e-05	CD22	CD22 molecule
163479	2.5012	1.2381	-0.45459	26.783	1.5283e-06	1.3156e-05	FNDC7	fibronectin type III domain containing 7
146664	2.5009	-0.1947	0.21248	43.9	2.9321e-10	9.2663e-09	MGAT5B	"alpha-1,6-mannosylglycoprotein 6-beta-N-acetylglucosaminyltransferase B"
9032	2.5009	0.7867	-1.5604	22.012	1.6598e-05	9.5541e-05	TM4SF5	transmembrane 4 L six family member 5
1991	2.5005	0.58368	-2.3055	16.689	0.00023767	0.00088224	ELANE	"elastase, neutrophil expressed"
89882	2.5002	-0.1672	-3.1418	16.219	0.00030073	0.0010753	TPD52L3	TPD52 like 3
4313	2.4992	0.64461	2.6014	77.656	1.3717e-17	3.2293e-15	MMP2	matrix metallopeptidase 2
1081	2.4986	-0.43387	-2.6409	18.53	9.4665e-05	0.00041026	CGA	"glycoprotein hormones, alpha polypeptide"
101929565	2.4969	0.32332	-1.9786	26.772	1.5363e-06	1.3194e-05	LINC01740	long intergenic non-protein coding RNA 1740
79054	2.4963	1.688	0.94671	21.767	1.8761e-05	0.00010575	TRPM8	transient receptor potential cation channel subfamily M member 8
846	2.4948	0.62807	1.2853	51.806	5.6283e-12	3.0577e-10	CASR	calcium sensing receptor
100506289	2.4938	-0.62695	-3.0402	12.014	0.0024616	0.0061887	LOC100506289	uncharacterized LOC100506289
2046	2.4937	-0.087257	-0.85488	18.807	8.2446e-05	0.00036512	EPHA8	EPH receptor A8
152078	2.4935	-0.54514	0.79772	50.584	1.0372e-11	5.1999e-10	SLC66A1L	solute carrier family 66 member 1 like
267012	2.4929	-1.3123	-1.7418	27.499	1.0685e-06	9.7125e-06	DAOA	D-amino acid oxidase activator
29942	2.4926	-1.2811	-1.2301	29.228	4.4992e-07	4.6909e-06	PURG	purine rich element binding protein G
56923	2.4924	-0.38709	-0.5778	29.981	3.0889e-07	3.4415e-06	NMUR2	neuromedin U receptor 2
344022	2.4917	0.61117	-1.8663	19.222	6.6981e-05	0.00030849	NOTO	notochord homeobox
128861	2.4911	-0.21277	-2.2336	13.822	0.00099674	0.0029178	BPIFA3	BPI fold containing family A member 3
2168	2.4898	-0.17897	-3.2566	9.8149	0.0073913	0.015403	FABP1	fatty acid binding protein 1
93107	2.4884	-0.11589	-1.3963	32.198	1.0194e-07	1.3685e-06	KCNG4	potassium voltage-gated channel modifier subfamily G member 4
6703	2.4881	4.3659	5.5904	34.049	4.0396e-08	6.208e-07	SPRR2D	small proline rich protein 2D
114898	2.4868	-0.48739	-1.4342	40.722	1.4364e-09	3.6232e-08	C1QTNF2	C1q and TNF related 2
145195	2.486	-0.18867	-0.087341	37.86	6.0097e-09	1.2436e-07	LINC02691	long intergenic non-protein coding RNA 2691
100130357	2.4838	1.0484	6.2475	56.334	5.8504e-13	4.3593e-11	LOC100130357	uncharacterized LOC100130357
9573	2.4836	0.59276	-2.5553	8.2666	0.01603	0.029472	GDF3	growth differentiation factor 3
26279	2.4833	1.8183	-2.0651	10.006	0.0067162	0.014205	PLA2G2D	phospholipase A2 group IID
3656	2.482	1.149	6.488	62.414	2.7985e-14	3.0105e-12	IRAK2	interleukin 1 receptor associated kinase 2
6939	2.4815	-0.11841	-3.0203	18.04	0.00012096	0.00050279	TCF15	transcription factor 15
2324	2.4795	0.83499	0.046054	27.928	8.6215e-07	8.0952e-06	FLT4	fms related receptor tyrosine kinase 4
253314	2.4782	-0.11978	-1.5192	16.398	0.00027497	0.00099798	EIF4E1B	eukaryotic translation initiation factor 4E family member 1B
348013	2.4763	0.74803	1.4938	67.501	2.1999e-15	2.8589e-13	TMEM255B	transmembrane protein 255B
340204	2.4759	1.8111	-1.3711	9.8748	0.0071732	0.015006	CLPSL1	colipase like 1
1463	2.4738	0.54616	-0.21525	26.059	2.1941e-06	1.7696e-05	NCAN	neurocan
114794	2.4737	1.0559	1.9968	57.813	2.7932e-13	2.2916e-11	ELFN2	extracellular leucine rich repeat and fibronectin type III domain containing 2
266740	2.4736	0.51869	-3.1178	9.7613	0.0075922	0.015753	MAGEA2B	MAGE family member A2B
590	2.4731	-0.53827	-0.63866	29.329	4.2787e-07	4.5073e-06	BCHE	butyrylcholinesterase
107986443	2.4719	-0.039198	-3.0505	14.553	0.00069172	0.0021419	LINCADL	lincRNA adipogenesis and lipogenesis associated
5406	2.4713	0.47852	-1.3404	10.913	0.0042694	0.0097446	PNLIP	pancreatic lipase
51311	2.4673	0.90438	3.5745	28.736	5.7561e-07	5.7612e-06	TLR8	toll like receptor 8
3816	2.4656	0.45929	-2.1838	20.337	3.8359e-05	0.00019251	KLK1	kallikrein 1
84929	2.4637	0.91442	-0.3439	43.087	4.4032e-10	1.3052e-08	FIBCD1	fibrinogen C domain containing 1
5650	2.4607	0.65709	1.4674	33.004	6.8118e-08	9.6385e-07	KLK7	kallikrein related peptidase 7
126370	2.4603	-0.64765	-2.2959	13.38	0.0012433	0.0035055	OR1I1	olfactory receptor family 1 subfamily I member 1
55211	2.4591	0.97872	-1.9088	13.271	0.0013128	0.00367	DPPA4	developmental pluripotency associated 4
11314	2.4589	0.75421	4.0567	60.096	8.9171e-14	8.6736e-12	CD300A	CD300a molecule
441521	2.4584	-1.68	-0.8656	13.716	0.001051	0.0030427	CT45A5	cancer/testis antigen family 45 member A5
493829	2.4577	1.7111	-0.16836	27.684	9.7362e-07	8.9657e-06	TRIM72	tripartite motif containing 72
2920	2.457	0.84163	3.9264	37.008	9.1995e-09	1.7918e-07	CXCL2	C-X-C motif chemokine ligand 2
10739	2.4559	-0.8155	-1.7994	32.109	1.0658e-07	1.4191e-06	RFPL2	ret finger protein like 2
128209	2.4553	-1.0104	-1.6198	24.545	4.6776e-06	3.3224e-05	KLF17	Kruppel like factor 17
23025	2.4547	-0.0018749	1.1384	29.353	4.2266e-07	4.4612e-06	UNC13A	unc-13 homolog A
1539	2.4534	-1.3467	-2.0136	20.12	4.2764e-05	0.00021159	CYLC2	cylicin 2
100507679	2.4528	1.326	0.41463	15.713	0.00038719	0.0013272	MUC22	mucin 22
100287520	2.4526	1.4255	-0.58278	20.309	3.8895e-05	0.00019483	GLYATL1B	glycine-N-acyltransferase like 1B
27302	2.4526	1.0618	-2.3037	17.787	0.0001373	0.00055742	BMP10	bone morphogenetic protein 10
136371	2.452	0.15387	-2.1975	10.658	0.0048491	0.010856	ASB10	ankyrin repeat and SOCS box containing 10
189	2.4518	0.88114	-1.4828	32.761	7.6914e-08	1.0688e-06	AGXT	alanine--glyoxylate and serine--pyruvate aminotransferase
9173	2.4501	0.82746	3.7265	34.304	3.5553e-08	5.5879e-07	IL1RL1	interleukin 1 receptor like 1
55454	2.4471	0.88651	5.6854	84.055	5.5924e-19	1.9328e-16	CSGALNACT2	chondroitin sulfate N-acetylgalactosaminyltransferase 2
8825	2.4471	1.0092	3.9111	35.952	1.56e-08	2.8032e-07	LIN7A	"lin-7 homolog A, crumbs cell polarity complex component"
10716	2.446	0.67125	-2.3673	13.671	0.0010751	0.0031052	TBR1	T-box brain transcription factor 1
105755953	2.445	0.12454	-1.641	15.549	0.00042034	0.0014175	LINC02676	long intergenic non-protein coding RNA 2676
54557	2.4445	0.37901	4.3583	122.17	2.9623e-27	8.0199e-24	SGTB	small glutamine rich tetratricopeptide repeat containing beta
124842	2.4442	-1.2434	-0.27284	44.337	2.3571e-10	7.6577e-09	TMEM132E	transmembrane protein 132E
646627	2.4427	0.73793	-0.43478	28.643	6.0302e-07	6.0095e-06	LYPD8	LY6/PLAUR domain containing 8
2357	2.4423	0.64656	6.9463	29.674	3.6009e-07	3.8891e-06	FPR1	formyl peptide receptor 1
9966	2.4418	0.66521	3.6479	54.033	1.8488e-12	1.1731e-10	TNFSF15	TNF superfamily member 15
1805	2.4392	-0.058225	-0.77259	43.66	3.3061e-10	1.0229e-08	DPT	dermatopontin
158376	2.439	0.10277	-0.57185	27.147	1.2738e-06	1.1296e-05	SPAAR	small regulatory polypeptide of amino acid response
5648	2.4389	-0.37064	0.4325	59.189	1.4038e-13	1.2811e-11	MASP1	mannan binding lectin serine peptidase 1
728637	2.438	0.91097	2.6422	40.379	1.7055e-09	4.1849e-08	MEIKIN	meiotic kinetochore factor
3003	2.4366	0.93149	-0.28551	49.503	1.7807e-11	8.3601e-10	GZMK	granzyme K
4223	2.4365	-0.60631	-0.06933	55.914	7.2172e-13	5.1875e-11	MEOX2	mesenchyme homeobox 2
10642	2.4343	-0.31949	-0.16597	28.018	8.2391e-07	7.8036e-06	IGF2BP1	insulin like growth factor 2 mRNA binding protein 1
6568	2.4342	-0.76589	-0.78946	17.403	0.00016632	0.00065479	SLC17A1	solute carrier family 17 member 1
85397	2.4332	-0.52714	-0.69901	29.71	3.5368e-07	3.8462e-06	RGS8	regulator of G protein signaling 8
93432	2.433	1.3587	3.7392	34.837	2.7237e-08	4.4467e-07	MGAM2	maltase-glucoamylase 2 (putative)
23533	2.4326	0.81403	6.715	57.022	4.1474e-13	3.2546e-11	PIK3R5	phosphoinositide-3-kinase regulatory subunit 5
206338	2.4323	0.086688	0.03677	45.908	1.0743e-10	3.8953e-09	LVRN	laeverin
343505	2.4315	0.71752	-2.327	15.984	0.0003382	0.0011847	NBPF7	NBPF member 7
54084	2.431	0.15082	0.39506	39.808	2.2687e-09	5.3877e-08	TSPEAR	thrombospondin type laminin G domain and EAR repeats
3561	2.4283	1.1999	4.0563	51.714	5.896e-12	3.1819e-10	IL2RG	interleukin 2 receptor subunit gamma
1800	2.4282	1.1477	-0.678	17.582	0.00015212	0.00060789	DPEP1	dipeptidase 1
401036	2.4262	-0.79859	-0.03977	44.573	2.0947e-10	6.9158e-09	ASB18	ankyrin repeat and SOCS box containing 18
54538	2.4259	-0.36968	-1.5771	32.498	8.7744e-08	1.1987e-06	ROBO4	roundabout guidance receptor 4
164714	2.4256	1.4236	0.60124	33.254	6.012e-08	8.6962e-07	TTLL8	tubulin tyrosine ligase like 8
105373525	2.4256	0.23274	-0.84636	10.586	0.0050259	0.011174	LOC105373525	uncharacterized LOC105373525
254240	2.4254	0.69854	0.16483	29.079	4.8492e-07	4.9767e-06	BPIFC	BPI fold containing family C
30813	2.4214	0.42482	-2.6923	17.18	0.00018591	0.00072128	VSX1	visual system homeobox 1
1007	2.4183	0.33267	1.4109	19.4	6.1271e-05	0.00028632	CDH9	cadherin 9
259286	2.4179	0.53028	-1.0475	47.621	4.5634e-11	1.8677e-09	TAS2R40	taste 2 receptor member 40
81472	2.4173	-0.11793	-2.126	34.531	3.1741e-08	5.0707e-07	OR2C3	olfactory receptor family 2 subfamily C member 3
9356	2.4164	0.56496	0.12337	19.267	6.5502e-05	0.00030271	SLC22A6	solute carrier family 22 member 6
11283	2.4143	-0.42368	-2.1612	17.034	0.00020006	0.00076629	CYP4F8	cytochrome P450 family 4 subfamily F member 8
9770	2.4139	0.68583	6.3875	59.336	1.3044e-13	1.215e-11	RASSF2	Ras association domain family member 2
22866	2.4139	0.94972	2.4372	49.552	1.7379e-11	8.1827e-10	CNKSR2	connector enhancer of kinase suppressor of Ras 2
1142	2.4136	0.54209	-0.47305	19.267	6.5502e-05	0.00030271	CHRNB3	cholinergic receptor nicotinic beta 3 subunit
495	2.4114	0.68454	-1.4265	33.146	6.3443e-08	9.08e-07	ATP4A	ATPase H+/K+ transporting subunit alpha
4010	2.4113	0.0025573	0.3905	38.549	4.2577e-09	9.2216e-08	LMX1B	LIM homeobox transcription factor 1 beta
6402	2.4105	1.1758	5.983	35.347	2.1115e-08	3.5984e-07	SELL	selectin L
102723547	2.4103	0.87409	-2.6161	11.49	0.0031986	0.0076748	CSAG2	CSAG family member 2
132141	2.4101	-0.66615	-2.4006	24.824	4.0702e-06	2.9688e-05	IQCF1	IQ motif containing F1
81494	2.4097	0.77458	-1.2854	10.491	0.0052711	0.011613	CFHR5	complement factor H related 5
100288797	2.4097	0.18603	-3.3666	8.5882	0.013649	0.025721	TMEM239	transmembrane protein 239
8530	2.4091	0.8123	3.3887	52.495	3.9883e-12	2.2573e-10	CST7	cystatin F
2180	2.4077	0.62106	9.2301	39.317	2.9005e-09	6.5896e-08	ACSL1	acyl-CoA synthetase long chain family member 1
117144	2.4065	0.38168	-1.4365	34.619	3.0386e-08	4.9014e-07	CATSPER1	cation channel sperm associated 1
146713	2.4053	1.1087	2.7576	21.373	2.2849e-05	0.00012484	RBFOX3	RNA binding fox-1 homolog 3
5973	2.4047	0.93612	2.2429	70.097	6.0063e-16	8.9511e-14	RENBP	renin binding protein
91937	2.4047	0.51005	0.14786	42.11	7.1773e-10	1.9828e-08	TIMD4	T cell immunoglobulin and mucin domain containing 4
5670	2.4031	-0.29316	-1.3488	47.039	6.1049e-11	2.4012e-09	PSG2	pregnancy specific beta-1-glycoprotein 2
10683	2.4013	0.37828	-1.9414	13.23	0.0013401	0.0037384	DLL3	delta like canonical Notch ligand 3
845	2.4004	-0.47074	0.10821	50.865	9.0096e-12	4.5735e-10	CASQ2	calsequestrin 2
344658	2.3992	0.89509	-0.89611	21.755	1.8876e-05	0.00010612	SAMD7	sterile alpha motif domain containing 7
491	2.3963	-0.01521	2.6848	42.635	5.5193e-10	1.5925e-08	ATP2B2	ATPase plasma membrane Ca2+ transporting 2
350383	2.3961	0.13042	-2.5387	31.531	1.4224e-07	1.7981e-06	GPR142	G protein-coupled receptor 142
139081	2.3961	-0.22446	-1.0882	19.825	4.9551e-05	0.00023963	MAGEC3	MAGE family member C3
51266	2.3956	1.6818	1.9361	42.847	4.9652e-10	1.4547e-08	CLEC1B	C-type lectin domain family 1 member B
3175	2.3955	-0.76767	-0.82717	39.953	2.1101e-09	5.0629e-08	ONECUT1	one cut homeobox 1
58511	2.3947	0.082652	-1.5026	35.682	1.7855e-08	3.1458e-07	DNASE2B	deoxyribonuclease 2 beta
2554	2.3938	-0.10215	-0.9284	12.982	0.0015172	0.0041453	GABRA1	gamma-aminobutyric acid type A receptor subunit alpha1
22899	2.3933	0.53658	-2.0315	16.342	0.00028271	0.0010207	ARHGEF15	Rho guanine nucleotide exchange factor 15
89777	2.3919	-0.27121	-1.9909	31.468	1.4684e-07	1.8505e-06	SERPINB12	serpin family B member 12
11036	2.3917	0.069594	0.99819	36.608	1.1237e-08	2.1239e-07	GTF2A1L	general transcription factor IIA subunit 1 like
1448	2.3916	-0.022067	-3.2104	8.7585	0.012535	0.023938	CSN3	casein kappa
105372412	2.3893	1.8212	0.85211	25.404	3.0448e-06	2.3275e-05	105372412	NA
83741	2.3893	0.16988	-0.38019	15.893	0.00035385	0.0012311	TFAP2D	transcription factor AP-2 delta
3225	2.3892	-0.4973	-2.4606	15.721	0.00038561	0.0013226	HOXC9	homeobox C9
53345	2.3887	1.1359	-1.3145	36.706	1.0698e-08	2.0416e-07	TM6SF2	transmembrane 6 superfamily member 2
26245	2.3885	-1.122	-2.3889	11.89	0.0026191	0.0065062	OR2M4	olfactory receptor family 2 subfamily M member 4
256076	2.3869	1.0714	1.1699	18.395	0.00010129	0.00043459	COL6A5	collagen type VI alpha 5 chain
219865	2.385	-0.49541	-2.3399	21.001	2.7523e-05	0.0001463	OR8G5	olfactory receptor family 8 subfamily G member 5
3624	2.3847	1.7499	2.5871	25.415	3.0288e-06	2.3175e-05	INHBA	inhibin subunit beta A
133584	2.3846	0.19794	1.6933	39.414	2.7629e-09	6.339e-08	EGFLAM	"EGF like, fibronectin type III and laminin G domains"
353238	2.3829	1.1212	-0.50346	14.355	0.00076351	0.0023322	PADI6	peptidyl arginine deiminase 6
2255	2.3828	-0.043484	0.020631	25.275	3.2471e-06	2.4543e-05	FGF10	fibroblast growth factor 10
131405	2.3826	0.59545	0.70025	47.676	4.4392e-11	1.8349e-09	TRIM71	tripartite motif containing 71
1527	2.3819	1.8053	1.6503	18.503	9.595e-05	0.00041474	TEX28	testis expressed 28
54596	2.3816	1.1518	-1.1314	20.935	2.8451e-05	0.00015034	L1TD1	LINE1 type transposase domain containing 1
4741	2.3792	-0.018508	-2.0105	31.784	1.254e-07	1.6218e-06	NEFM	neurofilament medium
2925	2.3785	-0.13177	-1.368	41.592	9.2966e-10	2.492e-08	GRPR	gastrin releasing peptide receptor
387755	2.3785	0.32304	1.1819	28.966	5.1293e-07	5.2173e-06	INSC	INSC spindle orientation adaptor protein
820	2.3778	1.8944	-1.3108	21.797	1.8489e-05	0.00010439	CAMP	cathelicidin antimicrobial peptide
100996425	2.376	-0.073544	0.13387	32.594	8.3619e-08	1.1501e-06	ARLNC1	androgen receptor regulated long noncoding RNA 1
5579	2.3745	1.0808	7.6378	49.309	1.9624e-11	9.0816e-10	PRKCB	protein kinase C beta
1003	2.3744	0.26644	-0.27292	36.322	1.2967e-08	2.3991e-07	CDH5	cadherin 5
2358	2.374	0.37977	5.37	26.423	1.8293e-06	1.5254e-05	FPR2	formyl peptide receptor 2
55554	2.3738	-0.91074	-1.5985	26.107	2.1425e-06	1.7324e-05	KLK15	kallikrein related peptidase 15
57030	2.3735	-0.1926	-1.6363	13.557	0.0011379	0.0032612	SLC17A7	solute carrier family 17 member 7
2532	2.3723	-0.31869	-2.9192	22.864	1.0844e-05	6.7307e-05	ACKR1	atypical chemokine receptor 1 (Duffy blood group)
285848	2.3716	0.75572	2.8602	92.815	7.0046e-21	3.1606e-18	PNPLA1	patatin like phospholipase domain containing 1
140032	2.3705	-0.67011	-2.2545	18.509	9.5673e-05	0.00041388	RPS4Y2	ribosomal protein S4 Y-linked 2
6570	2.3695	0.57059	-0.38196	24.414	4.995e-06	3.5095e-05	SLC18A1	solute carrier family 18 member A1
5265	2.368	-0.27942	6.9329	59.865	1.0012e-13	9.6809e-12	SERPINA1	serpin family A member 1
1297	2.3668	0.23286	0.2926	32.998	6.8312e-08	9.6576e-07	COL9A1	collagen type IX alpha 1 chain
9436	2.3667	0.1718	-1.7027	12.545	0.0018875	0.0049637	NCR2	natural cytotoxicity triggering receptor 2
259283	2.3665	1.1865	0.78785	29.606	3.7253e-07	4.0048e-06	MDS2	myelodysplastic syndrome 2 translocation associated
6543	2.3656	1.5963	0.86851	25.86	2.4239e-06	1.9215e-05	SLC8A2	solute carrier family 8 member A2
23500	2.3651	0.29404	2.974	53.879	1.9971e-12	1.2526e-10	DAAM2	dishevelled associated activator of morphogenesis 2
9050	2.3639	1.1884	5.4395	71.879	2.4638e-16	4.0022e-14	PSTPIP2	proline-serine-threonine phosphatase interacting protein 2
57829	2.3636	-1.2268	-2.2257	17.581	0.00015216	0.0006079	ZP4	zona pellucida glycoprotein 4
192666	2.3616	1.2423	3.4415	29.159	4.6585e-07	4.82e-06	KRT24	keratin 24
3576	2.36	0.99055	8.9015	22.902	1.0641e-05	6.6204e-05	CXCL8	C-X-C motif chemokine ligand 8
5407	2.36	0.030549	-1.7005	17.915	0.00012879	0.00052908	PNLIPRP1	pancreatic lipase related protein 1
148581	2.3598	0.29596	0.11965	27.761	9.3687e-07	8.7013e-06	UBE2U	ubiquitin conjugating enzyme E2 U
130075	2.3596	0.77715	-2.0794	20.294	3.9194e-05	0.00019608	OR9A4	olfactory receptor family 9 subfamily A member 4
285668	2.3584	0.032439	1.6001	42.595	5.6322e-10	1.6164e-08	C5orf64	chromosome 5 open reading frame 64
730249	2.3584	-0.27661	0.66655	19.08	7.1931e-05	0.00032711	ACOD1	aconitate decarboxylase 1
643414	2.3583	0.56094	0.319	35.595	1.865e-08	3.2611e-07	LIPK	lipase family member K
51334	2.3567	1.8259	3.1834	29.722	3.5155e-07	3.83e-06	PRR16	proline rich 16
3205	2.3553	0.11336	-2.1411	23.754	6.9498e-06	4.6352e-05	HOXA9	homeobox A9
9287	2.3525	-1.6632	-2.4943	15.364	0.00046112	0.0015321	TAAR2	trace amine associated receptor 2 (gene/pseudogene)
6098	2.3506	0.24504	0.83717	23.753	6.9511e-06	4.6352e-05	ROS1	"ROS proto-oncogene 1, receptor tyrosine kinase"
121130	2.3462	-0.019429	-3.7612	14.037	0.00089517	0.0026622	OR10P1	olfactory receptor family 10 subfamily P member 1
174	2.3457	-0.80622	-1.8455	20.308	3.8927e-05	0.00019486	AFP	alpha fetoprotein
55824	2.345	1.3936	7.4453	39.22	3.0436e-09	6.8649e-08	PAG1	phosphoprotein membrane anchor with glycosphingolipid microdomains 1
56956	2.3448	-0.48843	-1.7992	32.078	1.0824e-07	1.4342e-06	LHX9	LIM homeobox 9
2538	2.3443	-0.31349	-1.919	20.591	3.3777e-05	0.00017314	G6PC	glucose-6-phosphatase catalytic subunit
202309	2.3441	0.97931	1.8742	45.026	1.6702e-10	5.7237e-09	GAPT	"GRB2 binding adaptor protein, transmembrane"
400950	2.3438	0.35118	-1.2884	23.719	7.0698e-06	4.7047e-05	C2orf91	chromosome 2 putative open reading frame 91
54437	2.3434	-0.39348	0.75098	37.554	7.0032e-09	1.4167e-07	SEMA5B	semaphorin 5B
57824	2.3434	-0.63941	-2.4403	14.388	0.00075121	0.0022998	HMHB1	histocompatibility minor HB-1
22844	2.3419	-0.23797	0.76116	40.624	1.5091e-09	3.7556e-08	FRMPD1	FERM and PDZ domain containing 1
5138	2.3413	1.5165	3.3496	28.41	6.7729e-07	6.6237e-06	PDE2A	phosphodiesterase 2A
9083	2.3403	-2.4289	-1.3656	19.819	4.971e-05	0.00024032	BPY2	basic charge Y-linked 2
100616384	2.3399	0.17773	-2.57	65.997	4.6656e-15	5.7415e-13	MIR548AC	microRNA 548ac
4951	2.3373	-0.18874	-2.5818	16.147	0.00031162	0.0011064	OCM2	oncomodulin 2
8913	2.336	-0.67448	-0.11575	36.797	1.0224e-08	1.9748e-07	CACNA1G	calcium voltage-gated channel subunit alpha1 G
8277	2.336	0.49125	0.077239	35.751	1.7248e-08	3.052e-07	TKTL1	transketolase like 1
3739	2.3351	-0.97536	-2.4373	29.782	3.4115e-07	3.7343e-06	KCNA4	potassium voltage-gated channel subfamily A member 4
23626	2.3348	0.4324	-2.0849	22.706	1.1732e-05	7.1861e-05	SPO11	SPO11 initiator of meiotic double stranded breaks
2557	2.3338	-1.4741	-0.27042	16.384	0.00027684	0.0010038	GABRA4	gamma-aminobutyric acid type A receptor subunit alpha4
643401	2.3303	0.86038	1.8333	25.682	2.6492e-06	2.07e-05	PURPL	p53 upregulated regulator of p53 levels
389384	2.3297	0.47907	-0.6336	33.682	4.8546e-08	7.2082e-07	BNIP5	BCL2 interacting protein 5
9376	2.3295	-0.13943	-0.98819	18.2	0.00011165	0.0004707	SLC22A8	solute carrier family 22 member 8
125931	2.3281	-0.0066712	-0.34059	31.561	1.4014e-07	1.7744e-06	CEACAM20	CEA cell adhesion molecule 20
114	2.3276	-0.67295	1.8538	47.62	4.5646e-11	1.8677e-09	ADCY8	adenylate cyclase 8
440822	2.3274	0.46105	0.14798	25.061	3.6152e-06	2.6894e-05	PIWIL3	piwi like RNA-mediated gene silencing 3
222487	2.3261	0.62012	5.3606	29.004	5.0335e-07	5.1328e-06	ADGRG3	adhesion G protein-coupled receptor G3
5329	2.3252	0.33588	6.958	35.92	1.5854e-08	2.8393e-07	PLAUR	"plasminogen activator, urokinase receptor"
50852	2.3248	0.7742	1.1226	44.797	1.8722e-10	6.2889e-09	TRAT1	T cell receptor associated transmembrane adaptor 1
5241	2.3245	0.10831	0.87488	37.9	5.8897e-09	1.2234e-07	PGR	progesterone receptor
6943	2.3241	0.10197	-3.0142	7.284	0.0262	0.044494	TCF21	transcription factor 21
102723623	2.3237	-0.101	-1.2699	10.398	0.0055208	0.012052	LOC102723623	golgin subfamily A member 6-like protein 6
1493	2.323	1.0799	0.16992	44.346	2.3466e-10	7.639e-09	CTLA4	cytotoxic T-lymphocyte associated protein 4
2735	2.3228	1.2184	1.4818	45.347	1.4225e-10	4.9587e-09	GLI1	GLI family zinc finger 1
4353	2.3224	0.59064	-0.99494	37.733	6.4023e-09	1.3148e-07	MPO	myeloperoxidase
60680	2.3218	0.27693	0.90708	27.257	1.2055e-06	1.0801e-05	CELF5	CUGBP Elav-like family member 5
27439	2.3211	0.70392	-0.6037	45.356	1.416e-10	4.9465e-09	TMEM121B	transmembrane protein 121B
401022	2.3184	-0.098638	-1.3431	14.157	0.00084304	0.0025308	HAGLR	HOXD antisense growth-associated long non-coding RNA
7484	2.3175	-0.46227	0.038419	22.217	1.4987e-05	8.7858e-05	WNT9B	Wnt family member 9B
57381	2.3172	1.0041	0.92484	25.875	2.4061e-06	1.9122e-05	RHOJ	ras homolog family member J
199713	2.316	1.6682	1.1329	27.333	1.1606e-06	1.0439e-05	NLRP7	NLR family pyrin domain containing 7
105376124	2.3149	-1.3895	-1.0746	31.66	1.3337e-07	1.7055e-06	LINC02834	long intergenic non-protein coding RNA 2834
3172	2.314	0.094979	0.78569	48.289	3.2676e-11	1.4079e-09	HNF4A	hepatocyte nuclear factor 4 alpha
2576	2.3099	-0.8295	-0.67469	30.803	2.0477e-07	2.4423e-06	2576	NA
922	2.309	1.5158	0.67451	18.215	0.00011084	0.00046828	CD5L	CD5 molecule like
340069	2.3079	0.4735	-2.366	15.677	0.00039424	0.0013476	FAM170A	family with sequence similarity 170 member A
169044	2.3062	0.11482	2.8285	32.501	8.7602e-08	1.1978e-06	COL22A1	collagen type XXII alpha 1 chain
54345	2.3062	2.0012	-3.6441	10.016	0.0066835	0.014147	SOX18	SRY-box transcription factor 18
83729	2.3061	1.371	-1.0384	30.938	1.9137e-07	2.2985e-06	INHBE	inhibin subunit beta E
101928162	2.3045	-0.47487	-1.6296	24.178	5.6214e-06	3.8594e-05	LINC02366	long intergenic non-protein coding RNA 2366
3310	2.3034	0.83485	4.4788	30.36	2.5552e-07	2.9452e-06	HSPA6	heat shock protein family A (Hsp70) member 6
390445	2.3027	0.46478	-1.7445	11.86	0.0026579	0.006585	OR5AU1	olfactory receptor family 5 subfamily AU member 1
7363	2.3005	-0.13067	-0.55137	22.761	1.1414e-05	7.0281e-05	UGT2B4	UDP glucuronosyltransferase family 2 member B4
390259	2.2995	-0.87164	-3.3772	17.584	0.00015196	0.00060755	BSX	brain specific homeobox
440699	2.299	-0.69733	-1.7312	20.768	3.0927e-05	0.00016123	LRRC52	leucine rich repeat containing 52
644414	2.2978	0.14146	-2.757	17.415	0.00016532	0.00065183	DEFB131A	defensin beta 131A
27023	2.2976	-0.59464	-0.21023	28.892	5.3239e-07	5.405e-06	FOXB1	forkhead box B1
283159	2.2973	-0.56175	-2.0649	16.204	0.00030297	0.0010812	OR8D1	olfactory receptor family 8 subfamily D member 1
101928443	2.2972	0.15078	-1.9485	12.052	0.0024148	0.006089	LINC02753	long intergenic non-protein coding RNA 2753
3569	2.2966	0.71827	0.58035	34.664	2.9706e-08	4.8207e-07	IL6	interleukin 6
57642	2.2964	0.030883	-1.1626	29.89	3.2322e-07	3.5815e-06	COL20A1	collagen type XX alpha 1 chain
79865	2.2957	0.72728	3.2997	25.785	2.5174e-06	1.9849e-05	TREML2	triggering receptor expressed on myeloid cells like 2
79501	2.2948	-0.16507	-1.0287	18.153	0.0001143	0.00047999	OR4F5	olfactory receptor family 4 subfamily F member 5
151888	2.2946	1.8275	2.5831	35.412	2.0438e-08	3.4984e-07	BTLA	B and T lymphocyte associated
7185	2.2928	0.39645	5.3811	76.043	3.0725e-17	6.3986e-15	TRAF1	TNF receptor associated factor 1
6123	2.2925	0.32554	-1.496	24.918	3.8831e-06	2.8516e-05	RPL3L	ribosomal protein L3 like
92086	2.2922	-1.3219	-3.1383	22.593	1.2418e-05	7.4988e-05	GGTLC1	gamma-glutamyltransferase light chain 1
402665	2.292	0.58889	-0.83781	25.121	3.5077e-06	2.6173e-05	IGLON5	IgLON family member 5
9379	2.2913	0.12594	1.4095	36.78	1.0314e-08	1.9851e-07	NRXN2	neurexin 2
26153	2.2909	0.76088	-0.8153	26.369	1.8797e-06	1.5586e-05	KIF26A	kinesin family member 26A
100130988	2.2909	1.6976	0.0070928	11.973	0.002513	0.0062958	SPATA48	spermatogenesis associated 48
4354	2.2877	0.98444	4.3772	47.476	4.9064e-11	1.9777e-09	MPP1	membrane palmitoylated protein 1
26212	2.2876	1.9905	-3.2253	15.591	0.00041166	0.0013946	OR2B6	olfactory receptor family 2 subfamily B member 6
84109	2.2863	0.70814	-0.36506	18.363	0.0001029	0.00044034	QRFPR	pyroglutamylated RFamide peptide receptor
1943	2.2861	0.94367	-1.7915	17.484	0.00015974	0.00063366	EFNA2	ephrin A2
2828	2.2848	0.20317	-0.97369	39.408	2.7706e-09	6.3479e-08	GPR4	G protein-coupled receptor 4
6581	2.2826	0.9483	1.5976	47.647	4.5046e-11	1.8554e-09	SLC22A3	solute carrier family 22 member 3
2583	2.2815	-0.15903	-2.042	27.955	8.5027e-07	8.0115e-06	B4GALNT1	"beta-1,4-N-acetyl-galactosaminyltransferase 1"
60482	2.2812	-0.057899	-1.41	17.905	0.00012939	0.00053115	SLC5A7	solute carrier family 5 member 7
9340	2.2792	0.84342	0.36742	15.411	0.0004503	0.0015011	GLP2R	glucagon like peptide 2 receptor
285780	2.277	1.3615	3.6846	39.257	2.9889e-09	6.7622e-08	LY86-AS1	LY86 antisense RNA 1
6010	2.2768	-0.26724	-2.7216	17.599	0.00015083	0.00060378	RHO	rhodopsin
50509	2.2758	1.1326	1.2346	30.8	2.0508e-07	2.4441e-06	COL5A3	collagen type V alpha 3 chain
7652	2.2733	-0.053705	-0.91353	14.851	0.00059593	0.0018918	ZNF99	zinc finger protein 99
60401	2.2719	0.85675	1.5876	70.246	5.5749e-16	8.385e-14	EDA2R	ectodysplasin A2 receptor
110806290	2.2717	0.96922	0.4843	44.997	1.6946e-10	5.7952e-09	MYOCOS	myocilin opposite strand
347730	2.2714	-0.65654	-1.8438	18.597	9.1568e-05	0.0003992	LRRTM1	leucine rich repeat transmembrane neuronal 1
9457	2.2709	-1.3338	-0.53598	23.958	6.2751e-06	4.2455e-05	FHL5	four and a half LIM domains 5
8862	2.27	0.039111	-2.8158	19.471	5.9133e-05	0.00027779	APLN	apelin
389558	2.2699	1.179	-0.1855	30.526	2.3519e-07	2.7564e-06	FAM180A	family with sequence similarity 180 member A
6547	2.2693	-0.74612	1.2851	48.24	3.348e-11	1.4349e-09	SLC8A3	solute carrier family 8 member A3
148979	2.2683	-0.16714	2.0921	63.757	1.4298e-14	1.6129e-12	GLIS1	GLIS family zinc finger 1
22986	2.2672	0.83571	3.3861	20.308	3.8912e-05	0.00019485	SORCS3	sortilin related VPS10 domain containing receptor 3
3850	2.2668	-0.11812	-2.7333	21.492	2.1526e-05	0.00011837	KRT3	keratin 3
100132146	2.2664	-0.40876	-2.1126	27.253	1.2082e-06	1.0819e-05	FAM240A	family with sequence similarity 240 member A
105370526	2.2647	0.75793	7.5685	78.09	1.1038e-17	2.8392e-15	HIF1A-AS3	HIF1A antisense RNA 3
10136	2.2636	0.53047	-1.7703	12.216	0.0022248	0.0056948	CELA3A	chymotrypsin like elastase 3A
26577	2.2623	-0.21673	1.4429	59.343	1.2996e-13	1.215e-11	PCOLCE2	procollagen C-endopeptidase enhancer 2
553	2.2607	0.3548	-2.3984	11.713	0.0028607	0.0070016	AVPR1B	arginine vasopressin receptor 1B
105369496	2.2592	0.54838	-0.80486	21.361	2.2987e-05	0.00012547	LOC105369496	uncharacterized LOC105369496
3217	2.2588	0.30873	-1.0714	25.743	2.5703e-06	2.0219e-05	HOXB7	homeobox B7
5470	2.2585	0.37733	-0.20178	35.883	1.6148e-08	2.8857e-07	PPEF2	protein phosphatase with EF-hand domain 2
2834	2.2579	0.04489	-2.8603	22.096	1.592e-05	9.2329e-05	PRLHR	prolactin releasing hormone receptor
3240	2.2578	0.39899	2.5713	91.086	1.663e-20	6.7534e-18	HP	haptoglobin
93978	2.2565	0.84662	-0.37471	35.476	1.9792e-08	3.4202e-07	CLEC6A	C-type lectin domain containing 6A
5582	2.2555	0.31334	-0.21128	35.618	1.8436e-08	3.2305e-07	PRKCG	protein kinase C gamma
3091	2.2551	0.78618	7.8134	76.291	2.7141e-17	5.8783e-15	HIF1A	hypoxia inducible factor 1 subunit alpha
100506115	2.2548	0.2958	4.0043	36.369	1.2666e-08	2.3487e-07	SMIM25	small integral membrane protein 25
3575	2.2543	0.43778	4.354	74.982	5.2233e-17	9.7525e-15	IL7R	interleukin 7 receptor
389903	2.2537	1.2778	-2.4472	9.2785	0.0096649	0.019242	CSAG3	CSAG family member 3
102723378	2.2515	-0.42405	-0.81068	14.938	0.00057047	0.001826	LINC01495	long intergenic non-protein coding RNA 1495
259287	2.2513	1.3354	-2.9846	21.748	1.8945e-05	0.00010638	TAS2R41	taste 2 receptor member 41
83401	2.2509	1.3339	-2.9879	11.399	0.0033473	0.0079702	ELOVL3	ELOVL fatty acid elongase 3
5730	2.25	1.9418	-0.98831	18.833	8.1351e-05	0.00036155	PTGDS	prostaglandin D2 synthase
7142	2.2491	-0.11451	-3.1891	11.958	0.0025318	0.0063341	TNP2	transition protein 2
283985	2.2488	-0.6107	-1.8634	23.332	8.579e-06	5.5213e-05	FADS6	fatty acid desaturase 6
390429	2.2478	1.3885	1.3599	15.304	0.00047501	0.0015705	OR4N2	olfactory receptor family 4 subfamily N member 2
6699	2.2469	3.5275	4.4497	26.772	1.5368e-06	1.3194e-05	SPRR1B	small proline rich protein 1B
732	2.2449	-0.15259	-0.58105	20.33	3.8488e-05	0.00019302	C8B	complement C8 beta chain
84824	2.2447	1.5889	0.74446	12.33	0.0021013	0.0054266	FCRLA	Fc receptor like A
50508	2.244	-1.8068	-0.45786	25.802	2.4957e-06	1.9709e-05	NOX3	NADPH oxidase 3
3356	2.243	-0.18696	0.020013	50.065	1.3443e-11	6.5182e-10	HTR2A	5-hydroxytryptamine receptor 2A
5126	2.243	1.0809	2.0335	18.222	0.00011045	0.00046698	PCSK2	proprotein convertase subtilisin/kexin type 2
7015	2.2425	1.3459	0.28685	20.276	3.9548e-05	0.00019749	TERT	telomerase reverse transcriptase
4792	2.2424	0.62405	7.2008	48.86	2.4555e-11	1.111e-09	NFKBIA	NFKB inhibitor alpha
3936	2.2418	0.8869	8.2201	34.682	2.9433e-08	4.7811e-07	LCP1	lymphocyte cytosolic protein 1
3763	2.2413	0.27993	3.2599	31.016	1.841e-07	2.2301e-06	KCNJ6	potassium inwardly rectifying channel subfamily J member 6
9313	2.241	-0.59765	-0.56221	46.334	8.6831e-11	3.2425e-09	MMP20	matrix metallopeptidase 20
79930	2.241	1.0059	4.3232	40.553	1.5633e-09	3.871e-08	DOK3	docking protein 3
4288	2.2403	1.8359	3.9048	59.418	1.252e-13	1.1824e-11	MKI67	marker of proliferation Ki-67
84251	2.2393	0.13318	1.9267	37.504	7.1812e-09	1.4437e-07	SGIP1	SH3GL interacting endocytic adaptor 1
2615	2.239	0.91978	-1.2868	31.875	1.198e-07	1.5606e-06	LRRC32	leucine rich repeat containing 32
176	2.239	0.12436	0.2982	31.632	1.3527e-07	1.7248e-06	ACAN	aggrecan
10786	2.2386	0.90346	-0.23781	15.054	0.00053827	0.0017387	SLC17A3	solute carrier family 17 member 3
50944	2.2362	-0.058869	0.19628	18.599	9.1488e-05	0.00039896	SHANK1	SH3 and multiple ankyrin repeat domains 1
26496	2.2354	0.37943	-2.9385	7.1929	0.02742	0.046224	OR10A3	olfactory receptor family 10 subfamily A member 3
105371967	2.2321	0.54686	-1.4197	48.601	2.7954e-11	1.2273e-09	LOC105371967	uncharacterized LOC105371967
10581	2.2321	1.18	6.9397	40.349	1.7314e-09	4.2358e-08	IFITM2	interferon induced transmembrane protein 2
5272	2.23	0.26047	5.0026	63.304	1.7937e-14	1.9956e-12	SERPINB9	serpin family B member 9
3010	2.2298	1.1209	-1.4265	44.978	1.711e-10	5.8267e-09	H1-6	"H1.6 linker histone, cluster member"
3383	2.2297	0.61711	6.155	40.094	1.9666e-09	4.775e-08	ICAM1	intercellular adhesion molecule 1
2900	2.2289	0.60796	3.4454	42.327	6.4386e-10	1.8095e-08	GRIK4	glutamate ionotropic receptor kainate type subunit 4
107985075	2.2289	0.9813	-2.386	19.836	4.9278e-05	0.00023873	LOC107985075	uncharacterized LOC107985075
640	2.2281	2.1335	4.2144	23.316	8.6481e-06	5.5569e-05	BLK	"BLK proto-oncogene, Src family tyrosine kinase"
147	2.228	0.082719	0.92617	40.583	1.5401e-09	3.8195e-08	ADRA1B	adrenoceptor alpha 1B
150297	2.228	0.61904	-2.0827	19.786	5.0519e-05	0.00024358	C22orf42	chromosome 22 open reading frame 42
284521	2.227	-0.80354	-3.1465	10.962	0.0041646	0.0095443	OR2L13	olfactory receptor family 2 subfamily L member 13
387836	2.2265	0.76407	-0.042613	37.341	7.7884e-09	1.5485e-07	CLEC2A	C-type lectin domain family 2 member A
143379	2.2229	-1.399	-3.1455	22.841	1.0969e-05	6.7955e-05	C10orf82	chromosome 10 open reading frame 82
107984360	2.2221	1.1261	-1.854	25.167	3.429e-06	2.5645e-05	LOC107984360	uncharacterized LOC107984360
23746	2.2221	0.29918	-0.39612	16.367	0.00027928	0.0010115	AIPL1	aryl hydrocarbon receptor interacting protein like 1
64388	2.2217	-0.036835	1.1419	31.59	1.3814e-07	1.7558e-06	GREM2	"gremlin 2, DAN family BMP antagonist"
6691	2.2212	0.79448	-1.6062	19.231	6.669e-05	0.00030732	SPINK2	serine peptidase inhibitor Kazal type 2
653361	2.2209	0.99316	4.7526	38.11	5.3039e-09	1.1146e-07	NCF1	neutrophil cytosolic factor 1
146429	2.2201	0.71298	-3.2248	15.142	0.00051516	0.0016797	SLC22A31	solute carrier family 22 member 31
2638	2.2196	0.83217	0.35459	24.585	4.5858e-06	3.2643e-05	GC	GC vitamin D binding protein
205147	2.2189	-1.0983	-2.5007	16.024	0.00033149	0.001165	AMER3	APC membrane recruitment protein 3
10178	2.2188	1.4404	3.9186	34.966	2.5539e-08	4.216e-07	TENM1	teneurin transmembrane protein 1
676	2.2188	0.98107	0.52969	16.239	0.00029775	0.001066	BRDT	bromodomain testis associated
8115	2.2188	2.2742	0.30848	9.5485	0.0084445	0.017207	TCL1A	T cell leukemia/lymphoma 1A
5880	2.2183	0.66611	5.0324	48.767	2.5732e-11	1.1483e-09	RAC2	Rac family small GTPase 2
1406	2.2179	0.61551	-0.77697	7.6464	0.021858	0.038302	CRX	cone-rod homeobox
23768	2.2175	0.17001	2.1887	36.448	1.2171e-08	2.2698e-07	FLRT2	fibronectin leucine rich transmembrane protein 2
6910	2.2168	0.63621	0.13021	14.397	0.00074774	0.0022896	TBX5	T-box transcription factor 5
284632	2.2138	0.48583	-1.9321	26.291	1.9545e-06	1.6083e-05	LINC02800	long intergenic non-protein coding RNA 2800
55790	2.2125	0.91354	6.264	31.935	1.1626e-07	1.5231e-06	CSGALNACT1	chondroitin sulfate N-acetylgalactosaminyltransferase 1
23266	2.2104	-0.072862	2.7349	51.357	7.0448e-12	3.6678e-10	ADGRL2	adhesion G protein-coupled receptor L2
284067	2.2092	0.14186	-2.0421	33.73	4.7383e-08	7.0613e-07	CFAP97D1	CFAP97 domain containing 1
84467	2.2084	0.40647	1.1513	26.946	1.4084e-06	1.2298e-05	FBN3	fibrillin 3
5354	2.2077	0.64779	-1.2678	25.323	3.1703e-06	2.4042e-05	PLP1	proteolipid protein 1
1305	2.2061	-0.23914	1.4618	55.807	7.6159e-13	5.3788e-11	COL13A1	collagen type XIII alpha 1 chain
83851	2.2034	0.67648	3.1919	44.388	2.2975e-10	7.5242e-09	SYT16	synaptotagmin 16
286753	2.2032	-0.11383	-0.91073	23.914	6.4146e-06	4.32e-05	TRARG1	trafficking regulator of GLUT4 (SLC2A4) 1
53919	2.2026	1.3958	0.13366	19.475	5.9023e-05	0.0002775	SLCO1C1	solute carrier organic anion transporter family member 1C1
4884	2.2023	1.2742	-2.3695	10.794	0.0045306	0.010261	NPTX1	neuronal pentraxin 1
730	2.2012	0.1615	0.85258	44.346	2.3464e-10	7.639e-09	C7	complement C7
3834	2.2008	-0.063605	-0.22382	38.347	4.7099e-09	1.008e-07	KIF25	kinesin family member 25
6406	2.199	0.32208	-2.5581	19.41	6.0971e-05	0.00028509	SEMG1	semenogelin 1
3679	2.1964	0.3142	2.5418	94.572	2.911e-21	1.5254e-18	ITGA7	integrin subunit alpha 7
1435	2.1951	0.35742	4.0643	73.663	1.01e-16	1.7642e-14	CSF1	colony stimulating factor 1
146849	2.1942	0.43508	-1.2776	25.034	3.6633e-06	2.7197e-05	CCDC42	coiled-coil domain containing 42
4688	2.1935	0.39149	7.1323	53.177	2.8365e-12	1.6694e-10	NCF2	neutrophil cytosolic factor 2
27189	2.1913	1.7101	-1.7638	17.377	0.00016852	0.00066251	IL17C	interleukin 17C
51384	2.1878	0.40428	-0.10035	65.304	6.5982e-15	7.7668e-13	WNT16	Wnt family member 16
65012	2.1865	-0.89245	-2.2527	24.68	4.3729e-06	3.1459e-05	SLC26A10	solute carrier family 26 member 10
83639	2.1864	1.27	-1.0753	18.556	9.3472e-05	0.00040591	TEX101	testis expressed 101
126129	2.1863	-0.12946	-0.73189	23.802	6.7845e-06	4.5409e-05	CPT1C	carnitine palmitoyltransferase 1C
341350	2.186	1.2756	2.0962	45.618	1.2419e-10	4.4142e-09	OVCH1	ovochymase 1
388698	2.1856	1.5344	-0.47436	26.953	1.4035e-06	1.2264e-05	FLG2	filaggrin family member 2
284339	2.184	0.14784	-1.7279	24.556	4.6534e-06	3.3095e-05	TMEM145	transmembrane protein 145
1769	2.1838	1.2387	3.0734	25.833	2.457e-06	1.9422e-05	DNAH8	dynein axonemal heavy chain 8
2904	2.1835	-0.094695	3.1757	33.453	5.4412e-08	7.9772e-07	GRIN2B	glutamate ionotropic receptor NMDA type subunit 2B
105369413	2.1835	1.5655	-0.050965	16.642	0.00024338	0.00090017	LINC02734	long intergenic non-protein coding RNA 2734
115761	2.1825	0.9279	2.3605	65.44	6.1639e-15	7.4168e-13	ARL11	ADP ribosylation factor like GTPase 11
124599	2.1815	0.63565	1.5713	28.62	6.0991e-07	6.0521e-06	CD300LB	CD300 molecule like family member b
284111	2.1806	0.51828	-0.27714	38.762	3.8275e-09	8.4476e-08	SLC13A5	solute carrier family 13 member 5
2123	2.1805	0.95517	3.9497	41.33	1.0601e-09	2.8002e-08	EVI2A	ecotropic viral integration site 2A
284433	2.1797	-0.60113	-1.6511	13.419	0.001219	0.0034509	OR10H5	olfactory receptor family 10 subfamily H member 5
4023	2.1784	1.1493	1.8951	26.302	1.9437e-06	1.6019e-05	LPL	lipoprotein lipase
414243	2.178	-0.031209	3.0244	64.759	8.6649e-15	1.0126e-12	LINC00595	long intergenic non-protein coding RNA 595
4886	2.1776	0.079216	-1.2494	21.251	2.4293e-05	0.00013141	NPY1R	neuropeptide Y receptor Y1
107984893	2.1769	-0.61445	2.0936	37.527	7.0976e-09	1.4304e-07	107984893	NA
2626	2.1759	-0.19096	0.2405	15.796	0.00037152	0.0012832	GATA4	GATA binding protein 4
100132565	2.1756	-0.63287	-1.6154	20.236	4.0356e-05	0.00020115	GOLGA8F	golgin A8 family member F
81831	2.1752	1.2264	3.2328	125.5	5.5851e-28	1.8145e-24	NETO2	neuropilin and tolloid like 2
9033	2.1747	0.22049	-0.074797	39.545	2.5872e-09	6.021e-08	PKD2L1	"polycystin 2 like 1, transient receptor potential cation channel"
100507144	2.1743	0.19538	-0.88877	50.369	1.1546e-11	5.7186e-10	LOC100507144	uncharacterized LOC100507144
653149	2.1737	-0.73498	-0.08857	26.879	1.4563e-06	1.2623e-05	NBPF6	NBPF member 6
1501	2.1735	-0.21378	3.6375	33.905	4.3408e-08	6.5593e-07	CTNND2	catenin delta 2
23495	2.1733	1.9305	2.244	16.656	0.0002416	0.00089501	TNFRSF13B	TNF receptor superfamily member 13B
166655	2.1684	0.99158	-0.76101	12.273	0.0021627	0.0055579	TRIM60	tripartite motif containing 60
196051	2.1642	0.1775	0.97175	24.357	5.1397e-06	3.5874e-05	PLPP4	phospholipid phosphatase 4
731220	2.1636	0.64948	1.2056	32.404	9.197e-08	1.2489e-06	RFX8	"RFX family member 8, lacking RFX DNA binding domain"
221481	2.1625	0.98481	-0.442	47.284	5.3996e-11	2.1604e-09	ARMC12	armadillo repeat containing 12
1510	2.1617	0.42796	-1.8311	15.621	0.00040555	0.0013779	CTSE	cathepsin E
9846	2.1616	1.0027	7.9303	54.674	1.342e-12	8.7547e-11	GAB2	GRB2 associated binding protein 2
138715	2.1594	0.1021	-2.3453	27.311	1.1735e-06	1.0537e-05	ARID3C	AT-rich interaction domain 3C
2155	2.1589	0.94087	-0.93807	15.303	0.00047528	0.0015711	F7	coagulation factor VII
147741	2.1588	0.95207	-0.40398	19.968	4.6126e-05	0.00022602	ZNF560	zinc finger protein 560
338785	2.1588	2.073	-1.1097	17.99	0.00012402	0.00051314	KRT79	keratin 79
3868	2.1583	2.6694	4.2018	22.643	1.2112e-05	7.3603e-05	KRT16	keratin 16
147111	2.1581	0.28431	-2.1983	20.057	4.413e-05	0.00021776	NOTUM	"notum, palmitoleoyl-protein carboxylesterase"
9955	2.1577	0.36968	1.7058	68.822	1.1361e-15	1.5639e-13	HS3ST3A1	heparan sulfate-glucosamine 3-sulfotransferase 3A1
693129	2.1571	0.69353	-3.7205	24.976	3.7714e-06	2.7826e-05	MIR548C	microRNA 548c
6336	2.1549	0.76786	1.1382	12.957	0.0015362	0.0041877	SCN10A	sodium voltage-gated channel alpha subunit 10
116337	2.1542	0.88884	-2.0925	12.425	0.0020042	0.0052208	PANX3	pannexin 3
203569	2.1542	0.63437	-3.4109	9.7166	0.0077638	0.016068	PAGE2	PAGE family member 2
390874	2.1536	0.54104	-0.99044	17.988	0.00012415	0.00051342	ONECUT3	one cut homeobox 3
7093	2.1519	0.25628	2.3651	62.273	3.003e-14	3.1676e-12	TLL2	tolloid like 2
150280	2.1515	1.4818	1.5464	22.136	1.5604e-05	9.0865e-05	HORMAD2	HORMA domain containing 2
2740	2.1507	-0.41588	-0.50199	37.153	8.5572e-09	1.6788e-07	GLP1R	glucagon like peptide 1 receptor
6515	2.1499	0.022442	7.1376	28.598	6.167e-07	6.1083e-06	SLC2A3	solute carrier family 2 member 3
319101	2.1492	0.17858	-1.9515	26.013	2.2456e-06	1.8061e-05	KRT73	keratin 73
23316	2.148	0.055742	2.536	34.617	3.0416e-08	4.9014e-07	CUX2	cut like homeobox 2
1014	2.1479	0.2858	-1.7836	32.308	9.6451e-08	1.3024e-06	CDH16	cadherin 16
105374134	2.1479	0.1255	-2.2092	17.174	0.00018654	0.00072318	LOC105374134	uncharacterized LOC105374134
388662	2.1468	-0.58917	-0.35589	30.031	3.0115e-07	3.3668e-06	SLC6A17	solute carrier family 6 member 17
102724631	2.146	-1.2277	-0.19587	18.451	9.8498e-05	0.00042398	POTEB3	POTE ankyrin domain family member B3
2587	2.1455	-0.5288	-1.306	17.517	0.00015712	0.00062434	GALR1	galanin receptor 1
5454	2.1452	0.20506	-2.9135	23.034	9.9584e-06	6.2626e-05	POU3F2	POU class 3 homeobox 2
3772	2.1448	0.38429	7.7992	49.913	1.4508e-11	6.9724e-10	KCNJ15	potassium inwardly rectifying channel subfamily J member 15
221301	2.1443	-0.36884	-1.1008	30.883	1.9671e-07	2.3564e-06	CALHM4	calcium homeostasis modulator family member 4
25817	2.1431	0.007476	2.5163	38.428	4.5242e-09	9.7468e-08	TAFA5	TAFA chemokine like family member 5
729240	2.1426	-1.2655	0.38673	9.4509	0.0088669	0.017921	PRR20C	proline rich 20C
389610	2.1413	0.59372	-1.0266	29.914	3.1937e-07	3.5436e-06	XKR5	XK related 5
105378696	2.1408	1.5134	-1.8168	15.515	0.0004275	0.0014357	TMEM275	transmembrane protein 275
5075	2.1399	0.67002	-2.0008	8.474	0.014451	0.026966	PAX1	paired box 1
79570	2.1398	0.83859	0.32577	16.792	0.00022579	0.00084647	NKAIN1	sodium/potassium transporting ATPase interacting 1
4509	2.1397	1.2599	6.07	51.693	5.9561e-12	3.1939e-10	MT-ATP8	mitochondrially encoded ATP synthase 8
100507096	2.1396	-0.071183	-2.2957	24.894	3.9291e-06	2.8814e-05	GIMD1	GIMAP family P-loop NTPase domain containing 1
477	2.1392	-0.068635	-0.57106	34.285	3.591e-08	5.6305e-07	ATP1A2	ATPase Na+/K+ transporting subunit alpha 2
55515	2.1386	-0.062718	-0.73853	34.153	3.8347e-08	5.9381e-07	ASIC4	acid sensing ion channel subunit family member 4
126668	2.1381	0.62511	0.038559	28.216	7.4637e-07	7.1953e-06	TDRD10	tudor domain containing 10
200407	2.138	0.54732	-0.24304	33.89	4.3737e-08	6.5966e-07	CREG2	cellular repressor of E1A stimulated genes 2
23546	2.1377	0.27268	-1.6552	25.738	2.5762e-06	2.0246e-05	SYNGR4	synaptogyrin 4
58484	2.1371	0.7005	3.772	79.486	5.4926e-18	1.5653e-15	NLRC4	NLR family CARD domain containing 4
100130827	2.1359	0.10246	-2.0651	18.319	0.00010524	0.00044876	SBK3	SH3 domain binding kinase family member 3
2692	2.1355	-1.286	-0.14929	38.239	4.9724e-09	1.0558e-07	GHRHR	growth hormone releasing hormone receptor
5806	2.1337	1.3959	0.91945	16.967	0.00020689	0.00078743	PTX3	pentraxin 3
27284	2.1326	1.0197	4.354	36	1.5231e-08	2.746e-07	SULT1B1	sulfotransferase family 1B member 1
644994	2.1308	0.54317	-1.3354	31.141	1.729e-07	2.1197e-06	SMIM23	small integral membrane protein 23
1581	2.1284	0.42882	-1.8136	30.466	2.4229e-07	2.8244e-06	CYP7A1	cytochrome P450 family 7 subfamily A member 1
55816	2.1264	0.21243	1.5189	26.844	1.4821e-06	1.2806e-05	DOK5	docking protein 5
100874051	2.125	0.76126	-0.65046	33.265	5.9784e-08	8.6554e-07	LZTS1-AS1	LZTS1 antisense RNA 1
1830	2.125	1.3142	3.5871	32.182	1.0275e-07	1.3759e-06	DSG3	desmoglein 3
392133	2.1248	0.41076	-0.86044	47.699	4.388e-11	1.823e-09	OR10AC1	olfactory receptor family 10 subfamily AC member 1 (gene/pseudogene)
100132015	2.1242	0.86661	0.19662	21.877	1.7758e-05	0.00010101	TEX13D	TEX13 family member D
155	2.12	-0.39901	-3.5706	13.28	0.0013069	0.0036582	ADRB3	adrenoceptor beta 3
8074	2.1199	0.53548	-1.8056	24.434	4.9463e-06	3.4828e-05	FGF23	fibroblast growth factor 23
5680	2.1198	0.26714	-1.2517	35.115	2.3704e-08	3.9695e-07	PSG11	pregnancy specific beta-1-glycoprotein 11
56853	2.1189	-0.16994	2.564	52.176	4.6777e-12	2.6202e-10	CELF4	CUGBP Elav-like family member 4
6492	2.118	-0.43029	0.10478	15.068	0.00053468	0.0017312	SIM1	SIM bHLH transcription factor 1
390790	2.1176	0.82371	-2.1628	12.859	0.0016133	0.0043645	ARL5C	ADP ribosylation factor like GTPase 5C
1361	2.1173	2.6764	1.5128	34.87	2.6797e-08	4.3836e-07	CPB2	carboxypeptidase B2
9535	2.1167	0.93392	4.0534	39.401	2.7803e-09	6.3609e-08	GMFG	glia maturation factor gamma
23440	2.1167	-0.092565	-3.0532	7.7375	0.020884	0.03687	OTP	orthopedia homeobox
9719	2.1148	1.3276	-0.6411	17.57	0.00015297	0.00061075	ADAMTSL2	ADAMTS like 2
4589	2.1139	1.3151	1.0469	16.812	0.00022349	0.00083881	MUC7	"mucin 7, secreted"
115352	2.1137	2.1366	2.2641	20.958	2.8122e-05	0.00014904	FCRL3	Fc receptor like 3
57626	2.1133	1.0684	2.5226	15.664	0.00039677	0.0013543	KLHL1	kelch like family member 1
134	2.1116	-0.39999	0.43425	37.171	8.4823e-09	1.6661e-07	ADORA1	adenosine A1 receptor
26531	2.1114	-0.075989	-1.1916	12.285	0.0021492	0.0055284	OR11A1	olfactory receptor family 11 subfamily A member 1
26147	2.1111	0.70185	3.4584	72.18	2.1199e-16	3.5501e-14	PHF19	PHD finger protein 19
116154	2.1087	0.55798	2.9143	47.135	5.8174e-11	2.2973e-09	PHACTR3	phosphatase and actin regulator 3
83893	2.1061	-0.81451	1.8165	34.456	3.2956e-08	5.228e-07	SPATA16	spermatogenesis associated 16
203447	2.1056	1.5332	0.44024	11.915	0.0025858	0.0064403	NRK	Nik related kinase
4978	2.1041	0.29465	4.1566	23.573	7.6049e-06	4.9953e-05	OPCML	opioid binding protein/cell adhesion molecule like
135295	2.104	1.755	2.7967	33.88	4.3968e-08	6.6193e-07	SRSF12	serine and arginine rich splicing factor 12
133558	2.104	1.0318	0.47502	15.565	0.00041705	0.001409	MROH2B	maestro heat like repeat family member 2B
147872	2.0985	-0.039942	-0.61258	14.64	0.00066225	0.0020639	CCDC155	coiled-coil domain containing 155
440730	2.0982	-0.077509	0.085052	38.996	3.4048e-09	7.5971e-08	TRIM67	tripartite motif containing 67
3290	2.097	1.2246	2.4091	39.453	2.7093e-09	6.2594e-08	HSD11B1	hydroxysteroid 11-beta dehydrogenase 1
148545	2.0966	-1.1275	-0.48377	32.688	7.9795e-08	1.105e-06	NBPF4	NBPF member 4
11149	2.0961	-0.044727	-0.71977	28.489	6.5109e-07	6.406e-06	BVES	blood vessel epicardial substance
284366	2.095	-0.025481	-1.2832	19.203	6.7636e-05	0.00031098	KLK9	kallikrein related peptidase 9
115827	2.0948	-0.05336	2.2036	30.962	1.891e-07	2.2754e-06	RAB3C	"RAB3C, member RAS oncogene family"
83706	2.0941	0.79572	4.8098	58.364	2.1208e-13	1.8622e-11	FERMT3	fermitin family member 3
399967	2.0927	1.3023	-1.5859	36.945	9.4973e-09	1.8454e-07	PATE2	prostate and testis expressed 2
147409	2.092	-0.015529	-0.66451	35.395	2.0606e-08	3.5234e-07	DSG4	desmoglein 4
5010	2.0886	0.49738	0.72976	57.427	3.3869e-13	2.7102e-11	CLDN11	claudin 11
7128	2.0885	0.61413	7.8699	47.45	4.9704e-11	1.9985e-09	TNFAIP3	TNF alpha induced protein 3
341152	2.0874	-0.4756	-1.5054	25.425	3.0134e-06	2.3078e-05	OR2AT4	olfactory receptor family 2 subfamily AT member 4
643677	2.0867	0.47446	-0.22275	49.361	1.9111e-11	8.8952e-10	CCDC168	coiled-coil domain containing 168
344018	2.086	0.14499	-2.1534	13.722	0.0010481	0.0030363	FIGLA	folliculogenesis specific bHLH transcription factor
126123	2.0859	-0.23535	-1.6831	21.122	2.5908e-05	0.00013894	IZUMO2	IZUMO family member 2
3697	2.0847	0.092168	-1.7417	24.336	5.195e-06	3.6171e-05	ITIH1	inter-alpha-trypsin inhibitor heavy chain 1
126326	2.0835	0.4488	-2.5388	9.7963	0.0074605	0.015525	GIPC3	GIPC PDZ domain containing family member 3
9389	2.0826	1.1924	1.5848	33.718	4.7676e-08	7.0985e-07	SLC22A14	solute carrier family 22 member 14
100129969	2.0815	-0.38584	-2.697	24.656	4.4256e-06	3.1767e-05	FAM205C	family with sequence similarity 205 member C
1634	2.0812	0.36365	1.2366	32.937	7.0442e-08	9.9242e-07	DCN	decorin
9970	2.0798	1.8309	2.8025	41.992	7.6122e-10	2.0852e-08	NR1I3	nuclear receptor subfamily 1 group I member 3
84891	2.0797	0.74358	-2.0862	12.387	0.002043	0.0053018	ZSCAN10	zinc finger and SCAN domain containing 10
23258	2.0795	0.70499	7.1659	58.17	2.3359e-13	2.04e-11	DENND5A	DENN domain containing 5A
199699	2.079	0.58578	-1.586	11.791	0.0027512	0.0067744	DAND5	DAN domain BMP antagonist family member 5
29947	2.0772	2.0331	-0.40553	22.263	1.4645e-05	8.6192e-05	DNMT3L	DNA methyltransferase 3 like
10991	2.0769	0.43364	-1.4912	22.418	1.355e-05	8.1043e-05	SLC38A3	solute carrier family 38 member 3
339	2.0769	1.142	-1.3305	8.0404	0.01795	0.03239	APOBEC1	apolipoprotein B mRNA editing enzyme catalytic subunit 1
400165	2.0767	-0.13915	-0.27151	28.81	5.5456e-07	5.5986e-06	ATP11AUN	ATP11A upstream neighbor
9953	2.0766	1.4884	4.7023	41.658	8.9959e-10	2.4194e-08	HS3ST3B1	heparan sulfate-glucosamine 3-sulfotransferase 3B1
220296	2.0742	0.44149	-1.7027	17.337	0.00017191	0.00067403	HEPACAM	hepatic and glial cell adhesion molecule
51378	2.0721	0.1751	0.43842	46.399	8.4063e-11	3.1536e-09	ANGPT4	angiopoietin 4
1536	2.0708	0.69473	5.4428	53.689	2.1954e-12	1.3559e-10	CYBB	cytochrome b-245 beta chain
149478	2.0701	0.70438	3.3266	46.894	6.5643e-11	2.5756e-09	BTBD19	BTB domain containing 19
138652	2.0697	-0.74143	-1.6205	10.873	0.0043554	0.0099157	PRSS47	serine protease 47
2516	2.0692	-0.58467	-1.3694	22.69	1.1827e-05	7.2272e-05	NR5A1	nuclear receptor subfamily 5 group A member 1
117156	2.0691	-0.51887	-1.3724	28.848	5.4405e-07	5.5097e-06	SCGB3A2	secretoglobin family 3A member 2
4648	2.0686	0.89916	1.3756	33.163	6.2922e-08	9.0212e-07	MYO7B	myosin VIIB
3316	2.0675	0.41713	-3.5172	13.366	0.0012521	0.0035265	HSPB2	heat shock protein family B (small) member 2
797	2.0671	1.1084	2.1939	31.863	1.2053e-07	1.5676e-06	CALCB	calcitonin related polypeptide beta
273	2.067	0.46752	2.8696	57.033	4.1257e-13	3.2533e-11	AMPH	amphiphysin
4064	2.0653	1.216	2.0648	38.305	4.8115e-09	1.0257e-07	CD180	CD180 molecule
2215	2.0652	1.1538	6.1616	14.245	0.00080662	0.00244	FCGR3B	Fc fragment of IgG receptor IIIb
931	2.0651	1.0717	4.1227	15.548	0.00042055	0.0014179	MS4A1	membrane spanning 4-domains A1
3350	2.0648	0.13675	-3.0263	17.357	0.00017017	0.00066771	HTR1A	5-hydroxytryptamine receptor 1A
2779	2.0635	0.73561	-2.3355	18.953	7.6626e-05	0.00034441	GNAT1	G protein subunit alpha transducin 1
101927412	2.0625	-0.96273	0.57696	39.618	2.4944e-09	5.8469e-08	LINC01781	long intergenic non-protein coding RNA 1781
80896	2.0618	0.6571	5.5798	72.627	1.695e-16	2.8983e-14	NPL	N-acetylneuraminate pyruvate lyase
57699	2.0604	1.1817	2.7228	34.185	3.7741e-08	5.8611e-07	CPNE5	copine 5
3354	2.0583	-0.53477	0.13002	24.049	5.9959e-06	4.0735e-05	HTR1E	5-hydroxytryptamine receptor 1E
27179	2.057	3.7641	3.3921	18.226	0.00011021	0.00046645	IL36A	interleukin 36 alpha
4803	2.0569	0.11708	0.15147	25.706	2.6187e-06	2.052e-05	NGF	nerve growth factor
9745	2.0566	0.03822	2.9756	29.287	4.37e-07	4.5857e-06	ZNF536	zinc finger protein 536
1016	2.0551	0.61364	3.9659	18.912	7.8237e-05	0.00035016	CDH18	cadherin 18
150681	2.0543	-0.44405	-3.5988	10.741	0.004651	0.010482	OR6B3	olfactory receptor family 6 subfamily B member 3
100287144	2.0522	-0.046102	-3.3403	8.8383	0.012044	0.023143	USP17L10	ubiquitin specific peptidase 17 like family member 10
6556	2.0506	-0.023638	5.6284	29.458	4.012e-07	4.254e-06	SLC11A1	solute carrier family 11 member 1
128674	2.0501	-1.0332	-2.0331	46.469	8.1159e-11	3.0588e-09	PROKR2	prokineticin receptor 2
160364	2.0492	1.4007	3.5087	33.057	6.6347e-08	9.4374e-07	CLEC12A	C-type lectin domain family 12 member A
51363	2.0491	0.17068	7.2223	70.733	4.3708e-16	6.698e-14	CHST15	carbohydrate sulfotransferase 15
58512	2.0474	0.2719	0.5012	30.502	2.38e-07	2.7853e-06	DLGAP3	DLG associated protein 3
401138	2.0472	0.66842	-0.086014	23.267	8.8645e-06	5.6848e-05	AMTN	amelotin
5506	2.047	-0.050787	1.3969	30.931	1.9205e-07	2.304e-06	PPP1R3A	protein phosphatase 1 regulatory subunit 3A
9754	2.0459	0.35226	1.7827	53.994	1.8848e-12	1.1913e-10	STARD8	StAR related lipid transfer domain containing 8
9429	2.0441	0.69748	1.6154	25.66	2.6787e-06	2.0889e-05	ABCG2	ATP binding cassette subfamily G member 2 (Junior blood group)
171558	2.0436	1.6057	-1.4471	16.022	0.00033179	0.0011657	PTCRA	pre T cell antigen receptor alpha
8935	2.0434	0.8336	6.5846	39.095	3.2409e-09	7.2713e-08	SKAP2	src kinase associated phosphoprotein 2
79888	2.0433	0.3027	6.7372	47.559	4.7064e-11	1.9113e-09	LPCAT1	lysophosphatidylcholine acyltransferase 1
399886	2.0421	0.18641	-1.0517	15.592	0.0004114	0.0013943	LINC02687	long intergenic non-protein coding RNA 2687
7291	2.0418	1.0121	1.0996	19.266	6.5538e-05	0.00030279	TWIST1	twist family bHLH transcription factor 1
64137	2.0413	0.38686	-1.8969	19.707	5.2564e-05	0.00025165	ABCG4	ATP binding cassette subfamily G member 4
146183	2.0405	0.88762	2.125	34.083	3.9723e-08	6.122e-07	OTOA	otoancorin
51705	2.0403	0.60139	2.9889	24.33	5.21e-06	3.6244e-05	EMCN	endomucin
389692	2.0401	0.64973	-1.5398	18.941	7.708e-05	0.00034578	MAFA	MAF bZIP transcription factor A
160762	2.0397	0.39755	0.31572	16.068	0.00032424	0.0011443	CCDC63	coiled-coil domain containing 63
5079	2.0392	2.1508	4.467	16.112	0.00031725	0.001123	PAX5	paired box 5
256979	2.0384	0.10621	-0.091835	30.432	2.4651e-07	2.8643e-06	SUN3	Sad1 and UNC84 domain containing 3
53632	2.0376	0.028415	-0.51616	55.883	7.3308e-13	5.2459e-11	PRKAG3	protein kinase AMP-activated non-catalytic subunit gamma 3
10235	2.0373	1.4855	2.8903	28.178	7.6062e-07	7.3196e-06	RASGRP2	RAS guanyl releasing protein 2
388523	2.0368	-0.2484	-1.234	15.676	0.00039454	0.0013484	ZNF728	zinc finger protein 728
57172	2.0356	2.4002	2.2569	22.61	1.2314e-05	7.4513e-05	CAMK1G	calcium/calmodulin dependent protein kinase IG
144423	2.0342	0.61458	5.7956	20.573	3.4097e-05	0.00017439	GLT1D1	glycosyltransferase 1 domain containing 1
89858	2.0329	0.1362	-0.66799	35.328	2.1313e-08	3.6253e-07	SIGLEC12	sialic acid binding Ig like lectin 12 (gene/pseudogene)
283748	2.0316	0.40786	-0.21393	39.517	2.624e-09	6.0718e-08	PLA2G4D	phospholipase A2 group IVD
574016	2.0313	0.56649	-2.121	17.138	0.00018994	0.00073497	CLLU1-AS1	CLLU1 antisense RNA 1
728116	2.03	0.41909	-0.56918	21.301	2.3693e-05	0.00012868	ZBTB8B	zinc finger and BTB domain containing 8B
9081	2.0296	-1.4642	-1.1388	17.481	0.00015999	0.00063434	PRY	PTPN13 like Y-linked
26494	2.0289	1.5301	-2.1527	8.9299	0.011506	0.022242	OR8G1	olfactory receptor family 8 subfamily G member 1 (gene/pseudogene)
10052	2.0285	0.971	-0.047482	18.809	8.2356e-05	0.00036492	GJC1	gap junction protein gamma 1
119395	2.0271	0.18527	-2.7967	11.852	0.0026698	0.0066059	CALHM3	calcium homeostasis modulator 3
55450	2.027	3.1092	0.10363	23.216	9.0911e-06	5.8163e-05	CAMK2N1	calcium/calmodulin dependent protein kinase II inhibitor 1
138799	2.0268	-0.034447	-3.1296	29.868	3.2672e-07	3.6128e-06	OR13C5	olfactory receptor family 13 subfamily C member 5
120793	2.0236	0.13114	-2.4438	13.841	0.00098747	0.002896	OR56A4	olfactory receptor family 56 subfamily A member 4
3780	2.0235	0.47823	0.23254	21.733	1.9086e-05	0.00010698	KCNN1	potassium calcium-activated channel subfamily N member 1
203562	2.023	1.5352	-2.3485	18.456	9.8227e-05	0.00042317	TMEM31	transmembrane protein 31
460	2.0225	-1.0254	2.2105	43.544	3.5038e-10	1.0739e-08	ASTN1	astrotactin 1
55388	2.0223	1.1588	1.1639	49.83	1.5119e-11	7.181e-10	MCM10	minichromosome maintenance 10 replication initiation factor
2555	2.0217	-0.032044	1.6088	23.053	9.867e-06	6.2244e-05	GABRA2	gamma-aminobutyric acid type A receptor subunit alpha2
7133	2.0213	0.036192	6.8552	38.46	4.4516e-09	9.6288e-08	TNFRSF1B	TNF receptor superfamily member 1B
100431172	2.0204	1.491	-0.99585	22.202	1.51e-05	8.8358e-05	KLRF2	killer cell lectin like receptor F2
3857	2.0204	0.12367	-2.4924	14.687	0.00064669	0.0020252	KRT9	keratin 9
167410	2.0191	0.79045	1.2899	59.208	1.3905e-13	1.2761e-11	LIX1	limb and CNS expressed 1
8383	2.0188	0.53475	-2.2307	7.9857	0.018447	0.033158	OR1A1	olfactory receptor family 1 subfamily A member 1 (gene/pseudogene)
102724834	2.0184	0.8719	2.2071	15.99	0.00033716	0.0011814	LINC02822	long intergenic non-protein coding RNA 2822
9509	2.0181	-0.24634	2.8679	37.412	7.5191e-09	1.4968e-07	ADAMTS2	ADAM metallopeptidase with thrombospondin type 1 motif 2
2533	2.0177	0.63464	7.0414	50.559	1.0502e-11	5.2392e-10	FYB1	FYN binding protein 1
389073	2.0177	-0.21448	-1.1076	18.211	0.00011104	0.00046898	C2orf80	chromosome 2 open reading frame 80
340654	2.0176	0.84658	0.34733	35.64	1.8238e-08	3.2052e-07	LIPM	lipase family member M
91584	2.0175	0.1109	3.2493	30.193	2.7774e-07	3.1462e-06	PLXNA4	plexin A4
4661	2.0174	-0.5354	1.3144	31.708	1.3022e-07	1.6748e-06	MYT1	myelin transcription factor 1
116379	2.0169	1.6503	0.004222	13.857	0.00097955	0.0028774	IL22RA2	interleukin 22 receptor subunit alpha 2
101929011	2.0164	-1.2796	-1.7031	26.749	1.5541e-06	1.333e-05	LINC02702	long intergenic non-protein coding RNA 2702
312	2.0158	0.42382	0.11677	25.922	2.3501e-06	1.8741e-05	ANXA13	annexin A13
6445	2.0154	0.61304	1.2538	18.818	8.1999e-05	0.00036357	SGCG	sarcoglycan gamma
284257	2.0151	-0.38	-3.6945	9.6536	0.0080121	0.016484	BOD1L2	biorientation of chromosomes in cell division 1 like 2
127294	2.0143	-0.53754	-0.10786	39.207	3.0644e-09	6.8945e-08	MYOM3	myomesin 3
86614	2.0143	-1.3432	-1.0638	12.14	0.0023114	0.0058648	HSFY1	heat shock transcription factor Y-linked 1
56547	2.0141	-0.34161	0.13231	19.318	6.3836e-05	0.00029627	MMP26	matrix metallopeptidase 26
100129094	2.0141	0.47937	-2.9593	11.635	0.0029744	0.0072372	BTNL10	butyrophilin like 10
85366	2.0139	0.071253	-1.5558	22.705	1.1742e-05	7.1896e-05	MYLK2	myosin light chain kinase 2
83897	2.0105	1.8206	-1.1768	13.989	0.00091679	0.0027176	KRTAP3-2	keratin associated protein 3-2
442213	2.0099	1.0363	3.7671	42.467	6.0026e-10	1.7047e-08	PTCHD4	patched domain containing 4
613212	2.0084	0.45741	-2.3989	7.2011	0.027308	0.046064	CTXN3	cortexin 3
100847062	2.0068	1.6036	-3.2832	10.191	0.0061235	0.01314	MIR5195	microRNA 5195
51314	2.0058	1.0407	1.3248	34.61	3.051e-08	4.907e-07	NME8	NME/NM23 family member 8
89790	2.0043	0.84345	2.9302	44.545	2.1242e-10	6.9991e-09	SIGLEC10	sialic acid binding Ig like lectin 10
105375861	2.0043	0.29879	0.3982	24.367	5.113e-06	3.5784e-05	LOC105375861	uncharacterized LOC105375861
339896	2.0035	-0.64716	1.3477	35.573	1.8858e-08	3.2902e-07	GADL1	glutamate decarboxylase like 1
10223	2.0032	0.67808	1.4378	33.328	5.793e-08	8.432e-07	GPA33	glycoprotein A33
51256	2.003	0.84537	6.9523	50.834	9.1527e-12	4.6213e-10	TBC1D7	TBC1 domain family member 7
7941	2.0021	0.98592	3.1099	52.004	5.0982e-12	2.8073e-10	PLA2G7	phospholipase A2 group VII
100130733	2.0013	-0.24357	2.3874	77.043	1.8632e-17	4.1911e-15	LRRC70	leucine rich repeat containing 70
8749	2.0005	0.14724	1.1855	17.186	0.00018544	0.00071978	ADAM18	ADAM metallopeptidase domain 18
112840934	2.0001	0.13559	0.6688	24.542	4.6853e-06	3.3264e-05	NGF-AS1	NGF antisense RNA 1
91351	1.9989	1.2875	8.0363	40.642	1.4952e-09	3.7462e-08	DDX60L	DExD/H-box 60 like
54567	1.9986	0.93777	-0.77436	27.716	9.582e-07	8.8639e-06	DLL4	delta like canonical Notch ligand 4
100507632	1.9983	1.0411	0.59684	27.301	1.1793e-06	1.0578e-05	LINC00968	long intergenic non-protein coding RNA 968
56670	1.9978	0.21714	0.63325	42.923	4.7791e-10	1.4038e-08	SUCNR1	succinate receptor 1
26689	1.997	-1.8595	-1.9369	26.476	1.7817e-06	1.4957e-05	OR4D1	olfactory receptor family 4 subfamily D member 1
7305	1.9961	0.56687	4.1096	41.968	7.7051e-10	2.1071e-08	TYROBP	transmembrane immune signaling adaptor TYROBP
101929004	1.996	0.65484	1.4877	73.758	9.6328e-17	1.7195e-14	LOC101929004	uncharacterized LOC101929004
6677	1.9943	-1.1455	-0.77619	21.282	2.3913e-05	0.00012966	SPAM1	sperm adhesion molecule 1
7306	1.9928	0.8176	0.02216	9.1272	0.010425	0.020486	TYRP1	tyrosinase related protein 1
11086	1.9922	1.0518	1.6253	20.37	3.7727e-05	0.00018991	ADAM29	ADAM metallopeptidase domain 29
100131897	1.9905	0.7839	6.0695	44.628	2.038e-10	6.7838e-09	INSYN2B	inhibitory synaptic factor family member 2B
22918	1.9904	0.13557	4.3002	36.787	1.0274e-08	1.9798e-07	CD93	CD93 molecule
27036	1.9901	0.57725	0.40192	45.577	1.2678e-10	4.4867e-09	SIGLEC7	sialic acid binding Ig like lectin 7
554213	1.9868	0.95142	-2.4087	27.593	1.0194e-06	9.3198e-06	MIR449A	microRNA 449a
9595	1.9857	1.5028	6.3732	26.644	1.6382e-06	1.3902e-05	CYTIP	cytohesin 1 interacting protein
151112	1.9857	1.5127	-1.524	8.1239	0.017216	0.031249	ZSWIM2	zinc finger SWIM-type containing 2
254228	1.9838	0.24056	-1.9926	14.923	0.00057487	0.0018367	CALHM5	calcium homeostasis modulator family member 5
392376	1.981	-0.039452	-3.0559	27.258	1.2053e-06	1.0801e-05	OR13C2	olfactory receptor family 13 subfamily C member 2
148753	1.9792	0.58171	0.90974	32.849	7.3599e-08	1.0289e-06	FAM163A	family with sequence similarity 163 member A
2334	1.9785	1.2148	3.7058	29.302	4.3359e-07	4.5572e-06	AFF2	AF4/FMR2 family member 2
8840	1.9782	1.5126	1.7048	21.883	1.7704e-05	0.00010084	CCN4	cellular communication network factor 4
10154	1.9778	0.32528	7.7707	68.194	1.5558e-15	2.1237e-13	PLXNC1	plexin C1
5653	1.9774	0.59465	1.7847	15.473	0.00043659	0.0014632	KLK6	kallikrein related peptidase 6
146395	1.9764	1.1856	3.2941	37.323	7.8615e-09	1.5592e-07	GSG1L	GSG1 like
60385	1.976	0.81401	-0.50427	14.421	0.00073869	0.0022671	TSKS	testis specific serine kinase substrate
57540	1.9754	0.5277	0.43502	36.481	1.1974e-08	2.2435e-07	DISP3	dispatched RND transporter family member 3
50863	1.9748	-0.26285	3.9294	32.081	1.0807e-07	1.4342e-06	NTM	neurotrimin
27201	1.9742	0.27566	0.53718	29.469	3.9902e-07	4.2364e-06	GPR78	G protein-coupled receptor 78
3034	1.9742	1.1576	3.0326	27.633	9.9899e-07	9.1578e-06	HAL	histidine ammonia-lyase
6708	1.9729	0.88827	0.61526	18.847	8.0809e-05	0.00035963	SPTA1	"spectrin alpha, erythrocytic 1"
1821	1.9712	0.24277	-0.66469	36.37	1.266e-08	2.3487e-07	DRP2	dystrophin related protein 2
4001	1.97	1.2292	5.8286	36.457	1.2117e-08	2.2673e-07	LMNB1	lamin B1
60468	1.9695	1.2137	6.0592	46.806	6.8579e-11	2.6779e-09	BACH2	BTB domain and CNC homolog 2
100128327	1.9689	0.19809	-0.082389	24.604	4.5427e-06	3.2436e-05	TRAPPC3L	trafficking protein particle complex 3 like
5837	1.9685	1.062	0.68057	29.705	3.5448e-07	3.8491e-06	PYGM	"glycogen phosphorylase, muscle associated"
7401	1.9676	0.094358	1.225	43.52	3.546e-10	1.083e-08	CLRN1	clarin 1
3062	1.9666	-0.12184	1.3874	20.472	3.5859e-05	0.00018203	HCRTR2	hypocretin receptor 2
84649	1.9644	0.49945	5.0819	28.097	7.923e-07	7.5738e-06	DGAT2	diacylglycerol O-acyltransferase 2
404037	1.9643	1.2534	-0.35433	44.792	1.8777e-10	6.2889e-09	HAPLN4	hyaluronan and proteoglycan link protein 4
6035	1.9636	1.3214	3.47	32.632	8.2059e-08	1.1306e-06	RNASE1	"ribonuclease A family member 1, pancreatic"
3543	1.963	1.3889	-1.7143	18.202	0.00011155	0.00047066	IGLL1	immunoglobulin lambda like polypeptide 1
56979	1.963	0.41863	0.33429	9.2996	0.0095633	0.019077	PRDM9	PR/SET domain 9
84203	1.9614	0.94809	-2.4064	14.506	0.00070792	0.0021841	TXNDC2	thioredoxin domain containing 2
246778	1.961	0.92404	0.46684	25.36	3.1134e-06	2.3666e-05	IL27	interleukin 27
347088	1.9604	-0.086844	-0.84192	23.697	7.1491e-06	4.7458e-05	ADGRD2	adhesion G protein-coupled receptor D2
6442	1.9602	0.2925	-1.7621	14.472	0.00072023	0.0022171	SGCA	sarcoglycan alpha
6935	1.9591	1.3023	6.4221	43.982	2.815e-10	8.966e-09	ZEB1	zinc finger E-box binding homeobox 1
59335	1.9591	0.49666	-1.5886	11.526	0.0031413	0.0075664	PRDM12	PR/SET domain 12
55355	1.9577	1.2185	1.0747	56.749	4.7546e-13	3.6431e-11	HJURP	Holliday junction recognition protein
91977	1.9575	0.96798	-0.39276	27.634	9.9873e-07	9.1578e-06	MYOZ3	myozenin 3
3889	1.9563	-0.88774	-2.9815	12.763	0.0016928	0.0045368	KRT83	keratin 83
29951	1.9553	0.077519	2.6648	36.377	1.2613e-08	2.3469e-07	PDZRN4	PDZ domain containing ring finger 4
117247	1.9549	1.3115	4.3014	35.467	1.9884e-08	3.4324e-07	SLC16A10	solute carrier family 16 member 10
22854	1.9515	0.40328	2.8692	42.529	5.82e-10	1.6644e-08	NTNG1	netrin G1
283316	1.9513	1.0775	3.8338	37.423	7.4757e-09	1.49e-07	CD163L1	CD163 molecule like 1
5341	1.9494	-0.056287	8.593	24.188	5.5935e-06	3.8484e-05	PLEK	pleckstrin
6557	1.9479	1.9787	3.4929	18.53	9.4685e-05	0.00041026	SLC12A1	solute carrier family 12 member 1
343702	1.9476	-0.18816	0.066638	46.749	7.0551e-11	2.7351e-09	XKR7	XK related 7
6916	1.9474	0.58967	6.8102	45.6	1.2533e-10	4.4451e-09	TBXAS1	thromboxane A synthase 1
22802	1.945	1.0475	4.8418	42.445	6.0688e-10	1.7204e-08	CLCA4	chloride channel accessory 4
1284	1.9443	0.40208	3.0771	67.996	1.7175e-15	2.3192e-13	COL4A2	collagen type IV alpha 2 chain
4685	1.9438	-0.14827	3.1435	40.301	1.7728e-09	4.324e-08	NCAM2	neural cell adhesion molecule 2
151835	1.9431	1.2792	0.13208	21.624	2.0158e-05	0.00011176	CPNE9	copine family member 9
338322	1.9428	0.19444	-1.5308	14.928	0.00057322	0.0018322	NLRP10	NLR family pyrin domain containing 10
6037	1.9419	0.27366	-3.4118	14.13	0.00085434	0.0025591	RNASE3	ribonuclease A family member 3
765	1.9409	0.73119	-0.29882	10.195	0.0061128	0.013119	CA6	carbonic anhydrase 6
127435	1.9403	-0.50492	-1.173	28.889	5.3322e-07	5.4101e-06	PODN	podocan
8516	1.9402	1.2544	2.2122	15.153	0.00051231	0.0016724	ITGA8	integrin subunit alpha 8
196477	1.9397	0.056381	-0.28223	21.34	2.3236e-05	0.00012653	CCER1	coiled-coil glutamate rich protein 1
3787	1.9384	1.041	1.9324	30.602	2.2635e-07	2.6683e-06	KCNS1	potassium voltage-gated channel modifier subfamily S member 1
51762	1.9379	0.836	6.6593	46.549	7.7973e-11	2.9728e-09	RAB8B	"RAB8B, member RAS oncogene family"
28513	1.9378	-0.32541	0.3024	23.62	7.4291e-06	4.9076e-05	CDH19	cadherin 19
1293	1.9374	0.42155	3.1243	43.212	4.1359e-10	1.2395e-08	COL6A3	collagen type VI alpha 3 chain
342510	1.9364	0.10272	1.9034	16.398	0.00027496	0.00099798	CD300E	CD300e molecule
5676	1.9359	0.69747	-1.4514	31.529	1.4241e-07	1.7989e-06	PSG7	pregnancy specific beta-1-glycoprotein 7 (gene/pseudogene)
284958	1.9358	1.0885	0.79065	67.075	2.7223e-15	3.5097e-13	NT5DC4	5'-nucleotidase domain containing 4
102724434	1.9354	0.28837	-1.7352	27.671	9.8033e-07	9.007e-06	LOC102724434	uncharacterized LOC102724434
5552	1.9354	0.67038	7.6613	19.144	6.9641e-05	0.00031875	SRGN	serglycin
259266	1.9344	1.1974	3.0732	75.02	5.1245e-17	9.7525e-15	ASPM	abnormal spindle microtubule assembly
1118	1.9344	1.7675	2.5907	29.165	4.6434e-07	4.8104e-06	CHIT1	chitinase 1
943	1.9344	0.51976	2.133	25.522	2.8712e-06	2.2146e-05	TNFRSF8	TNF receptor superfamily member 8
6718	1.9343	0.70374	1.1642	17.234	0.000181	0.00070456	AKR1D1	aldo-keto reductase family 1 member D1
255798	1.9337	1.1632	-1.9429	10.302	0.0057928	0.012538	SMCO1	single-pass membrane protein with coiled-coil domains 1
339669	1.9327	-0.0049177	-1.5161	18.833	8.1386e-05	0.0003616	TEX33	testis expressed 33
9750	1.9325	0.66631	8.1886	43.711	3.2236e-10	1.0051e-08	RIPOR2	RHO family interacting cell polarization regulator 2
388595	1.932	-0.30231	-2.677	15.21	0.00049791	0.001633	TMEM82	transmembrane protein 82
6926	1.9311	0.88023	-0.60204	26.284	1.9611e-06	1.6106e-05	TBX3	T-box transcription factor 3
4084	1.9304	0.63462	8.1074	31.339	1.5665e-07	1.9556e-06	MXD1	MAX dimerization protein 1
526	1.9288	0.30653	6.7742	57.996	2.5485e-13	2.169e-11	ATP6V1B2	ATPase H+ transporting V1 subunit B2
4605	1.9276	1.9979	1.9543	32.551	8.5449e-08	1.1733e-06	MYBL2	MYB proto-oncogene like 2
185	1.9258	0.18468	-0.76084	16.139	0.00031291	0.0011103	AGTR1	angiotensin II receptor type 1
389421	1.9253	0.82212	1.3536	12.173	0.0022735	0.0057935	LIN28B	lin-28 homolog B
2850	1.925	0.69005	0.71695	19.956	4.6398e-05	0.00022702	GPR27	G protein-coupled receptor 27
57116	1.9238	1.3449	1.0803	23.605	7.4848e-06	4.9337e-05	ZNF695	zinc finger protein 695
25884	1.9232	0.17822	-0.045727	32.714	7.8735e-08	1.0913e-06	CHRDL2	chordin like 2
100505591	1.9232	0.49381	-2.8608	15.844	0.00036266	0.0012569	LRRC3C	leucine rich repeat containing 3C
105374540	1.9211	0.58882	0.047812	22.683	1.1872e-05	7.2456e-05	LINC02357	long intergenic non-protein coding RNA 2357
11045	1.9206	1.0473	-1.0973	18.894	7.8939e-05	0.00035276	UPK1A	uroplakin 1A
392617	1.9204	0.82043	0.41712	19.115	7.0661e-05	0.00032233	ELFN1	extracellular leucine rich repeat and fibronectin type III domain containing 1
92293	1.92	0.07715	2.8978	19.678	5.3322e-05	0.00025453	TMEM132C	transmembrane protein 132C
378807	1.9195	0.36754	-1.2384	27.18	1.2531e-06	1.116e-05	CATSPER4	cation channel sperm associated 4
160065	1.9193	0.70277	-2.0524	27.051	1.3363e-06	1.1761e-05	PATE1	prostate and testis expressed 1
286530	1.9185	1.5963	3.7274	32.089	1.0762e-07	1.4307e-06	P2RY8	P2Y receptor family member 8
443	1.9164	0.35932	-0.2139	31.5	1.4447e-07	1.8234e-06	ASPA	aspartoacylase
64123	1.9164	0.9967	2.6691	15.787	0.00037315	0.0012874	ADGRL4	adhesion G protein-coupled receptor L4
221692	1.9163	0.83445	6.688	51.344	7.0913e-12	3.6802e-10	PHACTR1	phosphatase and actin regulator 1
112885	1.9156	-0.010726	1.2582	33.207	6.1555e-08	8.8644e-07	PHF21B	PHD finger protein 21B
390083	1.9151	-0.80284	-2.2554	14.637	0.00066314	0.0020656	OR56A3	olfactory receptor family 56 subfamily A member 3
84870	1.9148	0.6361	0.67535	31.022	1.8354e-07	2.2266e-06	RSPO3	R-spondin 3
8870	1.9141	0.18429	4.9844	41.426	1.0101e-09	2.69e-08	IER3	immediate early response 3
22895	1.9141	1.2233	3.1173	17.842	0.00013357	0.00054448	RPH3A	rabphilin 3A
2289	1.914	1.2554	7.1485	51.762	5.7551e-12	3.1162e-10	FKBP5	FKBP prolyl isomerase 5
80201	1.913	0.79659	0.5242	31.576	1.3908e-07	1.7636e-06	HKDC1	hexokinase domain containing 1
7222	1.9124	0.11559	0.3048	22.817	1.11e-05	6.8663e-05	TRPC3	transient receptor potential cation channel subfamily C member 3
83716	1.9112	0.96404	4.0804	41.245	1.1061e-09	2.912e-08	CRISPLD2	cysteine rich secretory protein LCCL domain containing 2
3687	1.9091	0.38695	7.0494	28.45	6.6403e-07	6.5175e-06	ITGAX	integrin subunit alpha X
171389	1.9071	0.26912	1.6895	26.928	1.421e-06	1.239e-05	NLRP6	NLR family pyrin domain containing 6
84435	1.906	0.28365	0.88177	53.748	2.1317e-12	1.3253e-10	ADGRA1	adhesion G protein-coupled receptor A1
100129385	1.9057	0.30799	2.0488	36.661	1.0946e-08	2.0772e-07	C9orf92	chromosome 9 open reading frame 92
2646	1.9055	-0.2001	-0.83334	17.949	0.00012657	0.00052261	GCKR	glucokinase regulator
57582	1.9049	0.51479	0.69481	31.888	1.19e-07	1.5538e-06	KCNT1	potassium sodium-activated channel subfamily T member 1
144195	1.9049	0.46907	3.8544	17.361	0.00016988	0.00066686	SLC2A14	solute carrier family 2 member 14
105374978	1.9041	0.40006	-0.34527	29.084	4.8367e-07	4.9737e-06	LINC02828	long intergenic non-protein coding RNA 2828
1310	1.9026	1.5651	3.9884	20.079	4.3641e-05	0.00021541	COL19A1	collagen type XIX alpha 1 chain
219968	1.902	0.071681	-2.9733	26.216	2.0292e-06	1.6572e-05	OR5B21	olfactory receptor family 5 subfamily B member 21
100131439	1.9015	-0.89389	-1.4336	23.914	6.4137e-06	4.32e-05	CD300LD	CD300 molecule like family member d
1794	1.9014	0.83429	7.7156	43.678	3.2769e-10	1.0159e-08	DOCK2	dedicator of cytokinesis 2
10143	1.8999	-0.76433	-0.87003	16.392	0.00027581	0.0010005	CLEC3A	C-type lectin domain family 3 member A
24141	1.8973	0.50508	-1.1346	27.693	9.6969e-07	8.9409e-06	LAMP5	lysosomal associated membrane protein family member 5
4608	1.8966	-0.7232	-1.4515	25.287	3.2291e-06	2.4454e-05	MYBPH	myosin binding protein H
645104	1.8958	-0.95885	-2.4435	7.6193	0.022156	0.038724	CLRN2	clarin 2
338398	1.8955	0.86237	-2.2343	22.69	1.1827e-05	7.2272e-05	TAS2R60	taste 2 receptor member 60
284759	1.8953	0.63097	2.7925	24.809	4.101e-06	2.9873e-05	SIRPB2	signal regulatory protein beta 2
766	1.8944	0.34521	-1.9266	21.264	2.4128e-05	0.0001306	CA7	carbonic anhydrase 7
3055	1.8943	0.31665	6.5354	28.728	5.7783e-07	5.7797e-06	HCK	"HCK proto-oncogene, Src family tyrosine kinase"
85450	1.894	0.48891	5.5856	37.697	6.5207e-09	1.3374e-07	ITPRIP	"inositol 1,4,5-trisphosphate receptor interacting protein"
63976	1.8932	0.90948	2.7507	26.452	1.8032e-06	1.5091e-05	PRDM16	PR/SET domain 16
50486	1.8922	-0.23234	6.498	25.422	3.0181e-06	2.3104e-05	G0S2	G0/G1 switch 2
1053	1.8916	-0.22408	-2.2316	21.092	2.6303e-05	0.00014078	CEBPE	CCAAT enhancer binding protein epsilon
3577	1.8908	0.21128	4.8559	14.141	0.00084992	0.0025482	CXCR1	C-X-C motif chemokine receptor 1
25903	1.8899	0.8755	2.0809	55.418	9.2481e-13	6.3926e-11	OLFML2B	olfactomedin like 2B
10395	1.8892	0.27328	3.3158	28.182	7.592e-07	7.3102e-06	DLC1	DLC1 Rho GTPase activating protein
256130	1.8881	-1.0902	-0.57293	26.749	1.5543e-06	1.333e-05	TMEM196	transmembrane protein 196
26085	1.8873	0.73382	2.4664	22.505	1.2974e-05	7.8026e-05	KLK13	kallikrein related peptidase 13
15	1.887	0.89014	0.11087	37.466	7.3166e-09	1.4655e-07	AANAT	aralkylamine N-acetyltransferase
799	1.887	0.084997	0.93577	28.37	6.9116e-07	6.7431e-06	CALCR	calcitonin receptor
26251	1.8868	1.6933	3.343	46.504	7.9741e-11	3.0194e-09	KCNG2	potassium voltage-gated channel modifier subfamily G member 2
693214	1.8868	0.45126	-3.4892	23.291	8.7597e-06	5.6264e-05	MIR629	microRNA 629
100507050	1.8866	-0.12444	-3.5255	11.549	0.003106	0.0074956	TPBGL	trophoblast glycoprotein like
157724	1.8865	1.1742	0.97134	10.151	0.0062468	0.013353	SLC7A13	solute carrier family 7 member 13
30814	1.8862	-0.13419	-3.4289	8.7116	0.012832	0.024406	PLA2G2E	phospholipase A2 group IIE
57497	1.8839	0.72684	2.127	22.039	1.6375e-05	9.4495e-05	LRFN2	leucine rich repeat and fibronectin type III domain containing 2
145270	1.883	0.16037	0.85258	25.45	2.9752e-06	2.2807e-05	PRIMA1	proline rich membrane anchor 1
121214	1.8821	-0.52895	-1.9391	21.503	2.1414e-05	0.00011788	SDR9C7	short chain dehydrogenase/reductase family 9C member 7
150468	1.881	1.1824	1.6561	77.022	1.8835e-17	4.1911e-15	CKAP2L	cytoskeleton associated protein 2 like
4868	1.8803	0.28433	0.80962	20.911	2.8786e-05	0.00015192	NPHS1	"NPHS1 adhesion molecule, nephrin"
58503	1.8786	-1.1253	-2.1823	21.274	2.4017e-05	0.00013013	OPRPN	opiorphin prepropeptide
4311	1.8786	1.2092	5.0275	19.727	5.204e-05	0.00024966	MME	membrane metalloendopeptidase
6326	1.8783	-0.11553	1.7685	37.943	5.7645e-09	1.2005e-07	SCN2A	sodium voltage-gated channel alpha subunit 2
6886	1.8777	-0.71595	-1.2002	26.2	2.0452e-06	1.6686e-05	TAL1	"TAL bHLH transcription factor 1, erythroid differentiation factor"
26289	1.8773	0.55696	2.6829	31.687	1.3163e-07	1.6863e-06	AK5	adenylate kinase 5
9156	1.877	1.0656	1.0265	42.311	6.4922e-10	1.8214e-08	EXO1	exonuclease 1
27299	1.8763	1.527	2.9681	59.026	1.523e-13	1.3821e-11	ADAMDEC1	ADAM like decysin 1
105374644	1.8763	-0.25023	-1.8937	20.349	3.8125e-05	0.0001915	LINC02142	long intergenic non-protein coding RNA 2142
63967	1.8757	1.2413	1.7818	46.608	7.5706e-11	2.9004e-09	CLSPN	claspin
3690	1.8752	-0.049177	1.6568	51.952	5.2329e-12	2.8621e-10	ITGB3	integrin subunit beta 3
7545	1.8731	-0.99829	0.429	18.026	0.0001218	0.0005055	ZIC1	Zic family member 1
3142	1.8731	1.3759	1.2872	14.932	0.00057221	0.0018304	HLX	H2.0 like homeobox
78986	1.8727	-0.97139	-2.0622	16.339	0.00028319	0.0010222	DUSP26	dual specificity phosphatase 26
23544	1.8726	0.22886	2.017	23.888	6.4994e-06	4.3717e-05	SEZ6L	seizure related 6 homolog like
155051	1.8723	-0.42984	-2.2459	25.517	2.8778e-06	2.2166e-05	CRYGN	crystallin gamma N
148113	1.8719	0.49884	-2.2755	15.909	0.00035106	0.0012227	CILP2	cartilage intermediate layer protein 2
157313	1.8716	1.2647	2.0478	75.711	3.6272e-17	7.3153e-15	CDCA2	cell division cycle associated 2
59344	1.8716	0.54993	-0.37601	21.683	1.9567e-05	0.00010904	ALOXE3	arachidonate lipoxygenase 3
3899	1.8699	1.1369	6.2877	28.505	6.4595e-07	6.3631e-06	AFF3	AF4/FMR2 family member 3
161357	1.8698	0.59762	3.6929	15.973	0.00033998	0.0011902	MDGA2	MAM domain containing glycosylphosphatidylinositol anchor 2
219527	1.8693	-0.53306	-2.1818	18.412	0.00010044	0.00043141	LRRC55	leucine rich repeat containing 55
9447	1.8685	1.6475	3.955	37.182	8.4359e-09	1.659e-07	AIM2	absent in melanoma 2
339768	1.8683	0.77294	-0.09296	23.031	9.9749e-06	6.2682e-05	ESPNL	espin like
54443	1.8681	1.2854	4.8132	72.403	1.8961e-16	3.2084e-14	ANLN	anillin actin binding protein
94274	1.8671	0.20371	-2.2649	19.064	7.2498e-05	0.00032923	PPP1R14A	protein phosphatase 1 regulatory inhibitor subunit 14A
390999	1.8659	-0.80244	-3.5542	14.659	0.00065586	0.0020466	PRAMEF12	PRAME family member 12
389690	1.8654	0.25648	0.69377	23.615	7.4486e-06	4.9125e-05	MROH5	maestro heat like repeat family member 5 (gene/pseudogene)
112267968	1.8654	1.0781	2.2486	19.123	7.0391e-05	0.00032146	LOC112267968	uncharacterized LOC112267968
6279	1.8654	1.2619	6.8672	12.299	0.0021342	0.0054956	S100A8	S100 calcium binding protein A8
26038	1.8649	0.79498	0.97098	17.73	0.00014124	0.00057028	CHD5	chromodomain helicase DNA binding protein 5
440712	1.8641	1.0818	2.0304	27.741	9.4649e-07	8.7756e-06	RHEX	regulator of hemoglobinization and erythroid cell expansion
1839	1.8637	1.4847	3.2634	22.772	1.1355e-05	6.9945e-05	HBEGF	heparin binding EGF like growth factor
375033	1.8625	-0.078589	-0.49845	41.251	1.103e-09	2.9085e-08	PEAR1	platelet endothelial aggregation receptor 1
4811	1.8617	0.71428	1.7205	39.302	2.9221e-09	6.6294e-08	NID1	nidogen 1
641455	1.8616	-1.4168	0.83424	31.355	1.554e-07	1.9418e-06	POTEM	POTE ankyrin domain family member M
26762	1.861	0.71919	-0.097897	24.589	4.5775e-06	3.2614e-05	HAVCR1	hepatitis A virus cellular receptor 1
101927801	1.861	0.37896	-0.93146	17.029	0.00020052	0.00076768	LINC01823	long intergenic non-protein coding RNA 1823
286006	1.8609	1.0282	3.1698	30.109	2.8974e-07	3.2571e-06	LSMEM1	leucine rich single-pass membrane protein 1
126410	1.8607	0.5355	0.25299	20.945	2.8302e-05	0.00014995	CYP4F22	cytochrome P450 family 4 subfamily F member 22
5522	1.8604	1.3249	3.0115	18.834	8.134e-05	0.00036155	PPP2R2C	protein phosphatase 2 regulatory subunit Bgamma
5266	1.8599	0.4734	6.1237	36.805	1.0185e-08	1.9696e-07	PI3	peptidase inhibitor 3
125981	1.8594	1.2634	0.033136	16.037	0.00032926	0.0011582	ACER1	alkaline ceramidase 1
11178	1.859	0.81821	1.6961	36.313	1.3021e-08	2.4063e-07	LZTS1	leucine zipper tumor suppressor 1
8318	1.8589	1.4305	1.2987	54.613	1.3835e-12	8.9537e-11	CDC45	cell division cycle 45
126206	1.8588	0.039839	0.33483	11.309	0.0035023	0.0082727	NLRP5	NLR family pyrin domain containing 5
91752	1.8579	0.87838	4.5069	50.938	8.6865e-12	4.4233e-10	ZNF804A	zinc finger protein 804A
140880	1.8574	0.75856	-2.4297	18.269	0.0001079	0.00045811	CST11	cystatin 11
132724	1.8572	2.7706	5.4001	14.205	0.00082301	0.0024799	TMPRSS11B	transmembrane serine protease 11B
9450	1.8558	1.0917	3.1594	39.885	2.1831e-09	5.2151e-08	LY86	lymphocyte antigen 86
50834	1.8542	-0.32428	0.80669	53.411	2.5228e-12	1.5066e-10	TAS2R1	taste 2 receptor member 1
2570	1.8542	0.97894	2.5518	43.905	2.9253e-10	9.2629e-09	GABRR2	gamma-aminobutyric acid type A receptor subunit rho2
1360	1.854	0.4875	0.159	17.458	0.00016183	0.00064085	CPB1	carboxypeptidase B1
2124	1.8539	1.0825	4.9176	39.273	2.9651e-09	6.7176e-08	EVI2B	ecotropic viral integration site 2B
116255	1.8527	0.61372	-0.1024	21.141	2.5659e-05	0.00013774	MOGAT1	monoacylglycerol O-acyltransferase 1
84258	1.8521	-0.051237	-1.0828	11.59	0.0030427	0.0073692	SYT3	synaptotagmin 3
222008	1.8518	0.20544	-1.1758	10.218	0.0060422	0.012986	VSTM2A	V-set and transmembrane domain containing 2A
3579	1.8512	0.43296	5.2946	15.37	0.00045975	0.0015282	CXCR2	C-X-C motif chemokine receptor 2
59340	1.8511	0.32777	0.44278	35.865	1.6291e-08	2.9048e-07	HRH4	histamine receptor H4
968	1.8505	0.69237	4.6692	56.279	6.0148e-13	4.4614e-11	CD68	CD68 molecule
1084	1.8504	0.43434	4.4001	19.294	6.4616e-05	0.00029921	CEACAM3	CEA cell adhesion molecule 3
11255	1.8503	0.10755	-3.3502	10.471	0.0053251	0.011704	HRH3	histamine receptor H3
10148	1.8501	0.53262	-0.43403	30.554	2.3194e-07	2.7203e-06	EBI3	Epstein-Barr virus induced 3
9390	1.8499	1.3215	0.52101	30.726	2.128e-07	2.5232e-06	SLC22A13	solute carrier family 22 member 13
6913	1.8498	0.042034	0.98548	33.276	5.9464e-08	8.6167e-07	TBX15	T-box transcription factor 15
161829	1.8491	0.35383	0.055163	17.779	0.00013781	0.00055895	EXD1	exonuclease 3'-5' domain containing 1
4814	1.8475	-0.033006	5.3065	69.523	8.003e-16	1.1304e-13	NINJ1	ninjurin 1
6701	1.8475	4.2105	4.0812	36.572	1.1439e-08	2.1482e-07	SPRR2B	small proline rich protein 2B
43847	1.8458	0.37036	-1.3444	36.702	1.0721e-08	2.0416e-07	KLK14	kallikrein related peptidase 14
353514	1.8451	-0.64397	4.0817	25.518	2.8761e-06	2.2163e-05	LILRA5	leukocyte immunoglobulin like receptor A5
56301	1.8447	0.31253	-1.4537	23.76	6.9271e-06	4.6268e-05	SLC7A10	solute carrier family 7 member 10
55076	1.8437	1.0103	3.7432	37.911	5.8589e-09	1.2186e-07	TMEM45A	transmembrane protein 45A
2901	1.843	-0.091986	0.82838	30.338	2.5828e-07	2.9636e-06	GRIK5	glutamate ionotropic receptor kainate type subunit 5
653166	1.8427	0.62803	-2.2355	9.8624	0.0072179	0.015084	OR1D4	olfactory receptor family 1 subfamily D member 4 (gene/pseudogene)
55384	1.8425	-0.53486	0.76352	25.21	3.3547e-06	2.5252e-05	MEG3	maternally expressed 3
55879	1.842	0.17909	-1.2307	16.173	0.00030767	0.0010951	GABRQ	gamma-aminobutyric acid type A receptor subunit theta
11213	1.8402	0.61003	8.3822	63.251	1.8417e-14	2.0351e-12	IRAK3	interleukin 1 receptor associated kinase 3
147670	1.8388	-0.1422	-0.60511	37.426	7.4636e-09	1.4894e-07	SMIM17	small integral membrane protein 17
387597	1.8387	0.14369	0.86744	40.777	1.3978e-09	3.5422e-08	ILDR2	immunoglobulin like domain containing receptor 2
27283	1.8384	-1.2326	0.24547	16.925	0.00021122	0.00080145	TINAG	tubulointerstitial nephritis antigen
10761	1.8381	-0.083769	1.2576	31.893	1.1872e-07	1.5514e-06	PLAC1	placenta enriched 1
9840	1.8361	0.4252	2.3973	48.721	2.6321e-11	1.165e-09	TESPA1	"thymocyte expressed, positive selection associated 1"
9437	1.8358	2.0243	0.5141	18.631	9.0021e-05	0.00039405	NCR1	natural cytotoxicity triggering receptor 1
196335	1.8353	-0.22963	-2.9373	30.134	2.8605e-07	3.2179e-06	OR56B4	olfactory receptor family 56 subfamily B member 4
1135	1.8349	1.2206	0.23661	25.228	3.3257e-06	2.5057e-05	CHRNA2	cholinergic receptor nicotinic alpha 2 subunit
960	1.8345	0.25909	8.7816	55.863	7.4058e-13	5.2613e-11	CD44	CD44 molecule (Indian blood group)
128954	1.8343	0.1265	-0.25234	10.125	0.0063303	0.0135	GAB4	GRB2 associated binding protein family member 4
4584	1.8342	0.59869	0.60835	22.998	1.0142e-05	6.3559e-05	MUC3A	"mucin 3A, cell surface associated"
1959	1.8338	0.6661	2.2215	26.393	1.8574e-06	1.5453e-05	EGR2	early growth response 2
374470	1.8335	1.6019	3.9432	21.324	2.342e-05	0.00012745	C12orf42	chromosome 12 open reading frame 42
283767	1.8331	-0.51414	-0.27933	9.4399	0.0089158	0.018005	GOLGA6L1	golgin A6 family like 1
693123	1.833	0.62871	-0.47185	37.316	7.8886e-09	1.5608e-07	MIR449B	microRNA 449b
7462	1.8325	1.0002	4.128	33.249	6.0271e-08	8.7103e-07	LAT2	linker for activation of T cells family member 2
6014	1.8303	-0.65937	2.1959	28.342	7.0089e-07	6.8093e-06	RIT2	Ras like without CAAX 2
51512	1.8293	1.6318	1.5399	40.623	1.5097e-09	3.7556e-08	GTSE1	G2 and S-phase expressed 1
8128	1.8287	-0.86096	0.12464	27.708	9.6223e-07	8.886e-06	ST8SIA2	"ST8 alpha-N-acetyl-neuraminide alpha-2,8-sialyltransferase 2"
4616	1.8285	0.54065	5.1109	32.683	7.9991e-08	1.106e-06	GADD45B	growth arrest and DNA damage inducible beta
202865	1.8284	0.099077	-1.0535	9.3081	0.0095229	0.019008	C7orf33	chromosome 7 open reading frame 33
64241	1.8278	0.44101	0.040719	20.788	3.0617e-05	0.00015986	ABCG8	ATP binding cassette subfamily G member 8
2846	1.8275	-1.3091	-3.0488	23.958	6.2751e-06	4.2455e-05	LPAR4	lysophosphatidic acid receptor 4
857	1.8264	0.3885	1.8264	51.527	6.4716e-12	3.4243e-10	CAV1	caveolin 1
101927888	1.8257	0.5716	-2.534	17.264	0.00017834	0.00069506	LOC101927888	uncharacterized LOC101927888
6648	1.8256	0.085696	9.6211	54.847	1.2308e-12	8.1602e-11	SOD2	superoxide dismutase 2
2208	1.8234	2.5541	1.2668	22.472	1.3191e-05	7.9186e-05	FCER2	Fc fragment of IgE receptor II
929	1.8216	0.34711	4.7057	31.719	1.2953e-07	1.6686e-06	CD14	CD14 molecule
1258	1.8216	0.87262	2.821	25.906	2.3686e-06	1.8861e-05	CNGB1	cyclic nucleotide gated channel subunit beta 1
8477	1.8216	1.2196	4.009	18.602	9.1332e-05	0.0003985	GPR65	G protein-coupled receptor 65
10086	1.8212	-0.80168	-0.11014	25.92	2.3522e-06	1.8748e-05	HHLA1	HERV-H LTR-associating 1
50604	1.8199	0.22658	-2.3342	19.462	5.9401e-05	0.00027856	IL20	interleukin 20
80243	1.8197	-0.36314	2.2241	41.723	8.7093e-10	2.3462e-08	PREX2	"phosphatidylinositol-3,4,5-trisphosphate dependent Rac exchange factor 2"
5023	1.8186	0.59041	2.5494	27.086	1.3135e-06	1.1596e-05	P2RX1	purinergic receptor P2X 1
10815	1.8182	0.75408	0.0086732	25.014	3.7003e-06	2.7409e-05	CPLX1	complexin 1
54039	1.8177	0.59114	4.2819	36.214	1.3683e-08	2.5144e-07	PCBP3	poly(rC) binding protein 3
283576	1.8176	0.23745	-1.7469	16.193	0.00030463	0.0010866	ZDHHC22	zinc finger DHHC-type palmitoyltransferase 22
574414	1.8166	0.34244	-3.5623	8.5765	0.013729	0.025836	PRR9	proline rich 9
163782	1.8165	-0.21051	0.68313	25.752	2.5592e-06	2.0141e-05	KANK4	KN motif and ankyrin repeat domains 4
85301	1.8155	0.7166	3.3972	53.619	2.2738e-12	1.3834e-10	COL27A1	collagen type XXVII alpha 1 chain
55635	1.8142	0.9118	2.1203	52.243	4.5235e-12	2.5425e-10	DEPDC1	DEP domain containing 1
53828	1.8142	0.56237	-2.6728	15.011	0.00055008	0.0017718	FXYD4	FXYD domain containing ion transport regulator 4
2567	1.8133	0.59129	3.5586	28.638	6.0442e-07	6.0198e-06	GABRG3	gamma-aminobutyric acid type A receptor subunit gamma3
353345	1.8127	0.97179	5.0634	38.713	3.9232e-09	8.6471e-08	GPR141	G protein-coupled receptor 141
387810	1.811	0.68903	0.11431	26.802	1.5135e-06	1.3056e-05	LINC02764	long intergenic non-protein coding RNA 2764
146212	1.8105	0.81535	-0.0038299	20.498	3.5385e-05	0.00018013	KCTD19	potassium channel tetramerization domain containing 19
8632	1.81	0.95644	5.1589	33.083	6.5479e-08	9.3219e-07	DNAH17	dynein axonemal heavy chain 17
1277	1.8098	1.1034	3.9724	26.861	1.4694e-06	1.271e-05	COL1A1	collagen type I alpha 1 chain
57413	1.8095	0.92239	2.0026	39.72	2.3713e-09	5.5939e-08	TMIGD3	transmembrane and immunoglobulin domain containing 3
84709	1.8095	0.12882	-1.3154	34.973	2.5457e-08	4.2068e-07	MGARP	mitochondria localized glutamic acid rich protein
3747	1.8089	0.50469	1.3444	21.339	2.3247e-05	0.00012655	KCNC2	potassium voltage-gated channel subfamily C member 2
121355	1.8088	0.59733	-1.0364	17.715	0.00014233	0.00057426	GTSF1	gametocyte specific factor 1
105369900	1.8073	0.24061	-2.3912	28.571	6.2508e-07	6.1838e-06	LINC02404	long intergenic non-protein coding RNA 2404
2835	1.8073	-0.20381	-3.2749	8.4614	0.014542	0.027109	GPR12	G protein-coupled receptor 12
1282	1.8072	0.97686	2.4385	24.2	5.5587e-06	3.831e-05	COL4A1	collagen type IV alpha 1 chain
100313843	1.8065	1.6997	-1.3373	17.15	0.00018873	0.00073082	MIR711	microRNA 711
55363	1.8063	-0.072422	-0.62611	37.852	6.0336e-09	1.247e-07	HEMGN	hemogen
147945	1.8056	0.17935	-0.23234	13.12	0.001416	0.0039138	NLRP4	NLR family pyrin domain containing 4
23349	1.8054	0.71533	0.080038	27.166	1.262e-06	1.1227e-05	PHF24	PHD finger protein 24
136227	1.8044	0.2643	2.0309	15.578	0.00041418	0.0014014	COL26A1	collagen type XXVI alpha 1 chain
148198	1.804	-0.58315	0.86672	24.286	5.3257e-06	3.6939e-05	ZNF98	zinc finger protein 98
102724279	1.8038	-0.10387	-1.674	10.999	0.0040881	0.0093969	CLEC4O	C-type lectin domain family 4 member O
388882	1.8022	-0.88241	-1.1107	18.061	0.00011968	0.00049874	FAM230I	family with sequence similarity 230 member I
101928944	1.7988	-0.64801	-2.2609	19.45	5.9779e-05	0.00028024	LINC02720	long intergenic non-protein coding RNA 2720
139818	1.7985	0.74096	5.9661	48.144	3.5132e-11	1.4979e-09	DOCK11	dedicator of cytokinesis 11
23302	1.7978	-0.77636	0.25618	41.083	1.1994e-09	3.1237e-08	WSCD1	WSC domain containing 1
3891	1.7939	-0.46917	-2.8529	11.932	0.0025648	0.0063979	KRT85	keratin 85
3884	1.7937	-0.32211	-2.7441	13.62	0.0011025	0.0031759	KRT33B	keratin 33B
7805	1.7924	0.62256	6.5648	32.854	7.3417e-08	1.0281e-06	LAPTM5	lysosomal protein transmembrane 5
4009	1.7904	0.34107	1.7705	29.607	3.7241e-07	4.0048e-06	LMX1A	LIM homeobox transcription factor 1 alpha
7780	1.7903	0.51261	-1.7745	29.177	4.6156e-07	4.7908e-06	SLC30A2	solute carrier family 30 member 2
55303	1.7901	1.0294	2.7391	32.215	1.0109e-07	1.3593e-06	GIMAP4	"GTPase, IMAP family member 4"
57159	1.7896	0.16393	-1.0948	17.551	0.00015451	0.00061605	TRIM54	tripartite motif containing 54
94026	1.7872	0.50695	-0.75034	22.285	1.4482e-05	8.5364e-05	POM121L2	POM121 transmembrane nucleoporin like 2
283768	1.7863	-0.40137	-1.3453	13.13	0.0014089	0.0038982	GOLGA8G	golgin A8 family member G
105378853	1.7861	0.41366	0.93448	25.374	3.0915e-06	2.3521e-05	LINC02609	long intergenic non-protein coding RNA 2609
8529	1.7837	0.01933	-0.44842	29.542	3.8466e-07	4.0974e-06	CYP4F2	cytochrome P450 family 4 subfamily F member 2
101927745	1.7837	0.46774	2.2641	17.194	0.00018463	0.00071766	LOC101927745	uncharacterized LOC101927745
8613	1.7835	0.18781	6.6873	104.68	1.8548e-23	1.5065e-20	PLPP3	phospholipid phosphatase 3
642968	1.7835	-1.4888	-1.2833	18.823	8.1768e-05	0.00036301	FAM163B	family with sequence similarity 163 member B
1496	1.7834	0.60962	3.852	15.191	0.00050277	0.0016466	CTNNA2	catenin alpha 2
9074	1.7832	1.1744	-2.5042	10.396	0.0055264	0.01206	CLDN6	claudin 6
132625	1.7826	-0.29281	-2.3594	11.667	0.0029271	0.0071425	ZFP42	ZFP42 zinc finger protein
256472	1.7824	-0.32168	-2.8384	14.036	0.00089581	0.0026627	TMEM151A	transmembrane protein 151A
2529	1.7822	0.44321	0.24665	12.341	0.0020902	0.005403	FUT7	fucosyltransferase 7
6328	1.7813	0.36623	2.0172	38.266	4.9051e-09	1.0443e-07	SCN3A	sodium voltage-gated channel alpha subunit 3
105376731	1.7812	0.26717	0.86411	27.344	1.1541e-06	1.0392e-05	LOC105376731	taste receptor cell protein 1-like
10625	1.781	0.38537	8.8228	39.655	2.449e-09	5.7488e-08	IVNS1ABP	influenza virus NS1A binding protein
126669	1.781	0.91072	0.46766	29.022	4.9873e-07	5.0952e-06	SHE	Src homology 2 domain containing E
100287226	1.7783	-1.1868	-0.79766	12.492	0.0019386	0.0050821	ZNF729	zinc finger protein 729
3903	1.7782	0.82493	3.479	56.178	6.3246e-13	4.6699e-11	LAIR1	leukocyte associated immunoglobulin like receptor 1
348378	1.778	1.8204	2.4321	31.987	1.1327e-07	1.4898e-06	SHISAL2A	shisa like 2A
79974	1.777	1.2506	4.0456	31.883	1.193e-07	1.5566e-06	CPED1	cadherin like and PC-esterase domain containing 1
57113	1.776	1.5028	2.0851	16.319	0.00028607	0.001031	TRPC7	transient receptor potential cation channel subfamily C member 7
27133	1.7758	0.13299	2.7074	17.324	0.00017307	0.00067808	KCNH5	potassium voltage-gated channel subfamily H member 5
341359	1.7739	0.64121	0.9374	33.208	6.1508e-08	8.8644e-07	SYT10	synaptotagmin 10
729355	1.7734	-0.42464	-2.6379	15.802	0.00037045	0.0012803	TP53TG3B	TP53 target 3B
81793	1.7722	1.6213	3.1041	26.636	1.6446e-06	1.3943e-05	TLR10	toll like receptor 10
65217	1.7717	0.97016	4.787	12.323	0.0021095	0.0054425	PCDH15	protocadherin related 15
131368	1.771	0.80435	3.0903	20.628	3.3172e-05	0.00017058	ZPLD1	zona pellucida like domain containing 1
3553	1.7704	-1.0237	7.6207	26.643	1.639e-06	1.3902e-05	IL1B	interleukin 1 beta
29992	1.7702	0.35048	4.9125	55.57	8.5734e-13	5.9873e-11	PILRA	paired immunoglobin like type 2 receptor alpha
6280	1.7685	1.4111	8.315	14.895	0.000583	0.001858	S100A9	S100 calcium binding protein A9
6769	1.7684	0.69515	2.3304	23.601	7.5015e-06	4.9374e-05	STAC	SH3 and cysteine rich domain
699	1.7678	1.0689	3.0682	92.209	9.484e-21	4.1637e-18	BUB1	BUB1 mitotic checkpoint serine/threonine kinase
80231	1.7675	1.5833	1.7703	35.347	2.1111e-08	3.5984e-07	CXorf21	chromosome X open reading frame 21
83876	1.7672	0.63753	0.050241	22.671	1.1943e-05	7.2772e-05	MRO	maestro
26539	1.7658	1.8903	-0.68095	17.273	0.00017749	0.00069223	OR10H1	olfactory receptor family 10 subfamily H member 1
219954	1.7655	0.14027	-2.1968	22.711	1.1704e-05	7.1742e-05	OR9I1	olfactory receptor family 9 subfamily I member 1
56479	1.7652	1.0857	5.6522	43.218	4.1236e-10	1.2382e-08	KCNQ5	potassium voltage-gated channel subfamily Q member 5
146909	1.7647	1.8388	1.2143	41.529	9.5965e-10	2.5681e-08	KIF18B	kinesin family member 18B
50805	1.7625	0.42529	-2.2595	12.147	0.002303	0.005849	IRX4	iroquois homeobox 4
10437	1.7621	0.74725	5.9898	42.212	6.8209e-10	1.9006e-08	IFI30	IFI30 lysosomal thiol reductase
100288687	1.7621	-0.8336	-0.71652	19.19	6.8082e-05	0.00031267	DUX4	double homeobox 4
54210	1.7601	0.81939	6.5899	10.7	0.0047492	0.010655	TREM1	triggering receptor expressed on myeloid cells 1
284467	1.7597	0.51909	-2.3196	10.59	0.0050172	0.011158	TAFA3	TAFA chemokine like family member 3
221391	1.7595	-0.4213	-0.069484	35.237	2.2303e-08	3.7661e-07	OPN5	opsin 5
10308	1.7594	0.58625	7.2065	53.412	2.5222e-12	1.5066e-10	ZNF267	zinc finger protein 267
1840	1.7578	1.7757	1.9039	22.757	1.1441e-05	7.0426e-05	DTX1	deltex E3 ubiquitin ligase 1
148281	1.7575	0.23711	0.52645	28.617	6.1066e-07	6.0559e-06	SYT6	synaptotagmin 6
60484	1.756	-0.313	-2.4762	14.409	0.00074317	0.0022782	HAPLN2	hyaluronan and proteoglycan link protein 2
4330	1.7548	0.083818	0.57974	34.895	2.6461e-08	4.333e-07	MN1	"MN1 proto-oncogene, transcriptional regulator"
7634	1.7546	0.71944	-1.7996	21.201	2.4908e-05	0.00013429	ZNF80	zinc finger protein 80
340359	1.7544	0.14075	-2.4686	19.063	7.2533e-05	0.0003293	KLHL38	kelch like family member 38
4825	1.754	-0.68227	-2.9218	24.686	4.3599e-06	3.1431e-05	NKX6-1	NK6 homeobox 1
118611	1.7539	0.69433	3.0757	19.361	6.2495e-05	0.00029121	C10orf90	chromosome 10 open reading frame 90
374872	1.7524	0.87282	1.4489	27.326	1.1649e-06	1.0466e-05	PEAK3	PEAK family member 3
441933	1.7523	-0.069181	-2.6719	14.454	0.00072654	0.0022339	OR13G1	olfactory receptor family 13 subfamily G member 1
347252	1.7521	0.87734	0.60324	45.172	1.5527e-10	5.3664e-09	IGFBPL1	insulin like growth factor binding protein like 1
285093	1.7519	1.3633	-2.5286	10.545	0.0051311	0.01136	RTP5	receptor transporter protein 5 (putative)
137868	1.7512	0.67486	3.6987	13.959	0.00093099	0.0027546	SGCZ	sarcoglycan zeta
7066	1.7505	0.28874	-1.5964	24.43	4.9564e-06	3.4878e-05	THPO	thrombopoietin
133688	1.7501	-0.59876	-0.18611	25.945	2.3239e-06	1.8568e-05	UGT3A1	UDP glycosyltransferase family 3 member A1
9928	1.7498	1.1928	2.4607	60.788	6.3111e-14	6.3282e-12	KIF14	kinesin family member 14
55872	1.7497	1.3481	1.1932	40.403	1.6851e-09	4.1474e-08	PBK	PDZ binding kinase
85300	1.7497	0.58688	0.41764	11.758	0.0027974	0.0068672	ATCAY	ATCAY kinesin light chain interacting caytaxin
115677	1.7491	1.0718	1.4746	29.696	3.5608e-07	3.8587e-06	NOSTRIN	nitric oxide synthase trafficking
945	1.7484	0.57315	0.43434	35.854	1.6387e-08	2.9188e-07	CD33	CD33 molecule
51299	1.7484	0.12944	-1.4779	30.967	1.8864e-07	2.2731e-06	NRN1	neuritin 1
85445	1.748	0.20971	2.0459	12.187	0.002258	0.0057598	CNTNAP4	contactin associated protein family member 4
119	1.7462	-0.076572	2.0027	29.666	3.6144e-07	3.8985e-06	ADD2	adducin 2
136263	1.7457	-0.20156	-2.0777	20.843	2.978e-05	0.0001561	SSMEM1	serine rich single-pass membrane protein 1
1824	1.7444	0.29647	3.6282	45.868	1.0964e-10	3.9576e-09	DSC2	desmocollin 2
695	1.7401	1.2622	3.2682	30.972	1.8812e-07	2.2703e-06	BTK	Bruton tyrosine kinase
3166	1.7398	-0.54744	-1.5051	18.794	8.2959e-05	0.00036709	HMX1	H6 family homeobox 1
2838	1.7398	0.79536	-1.7261	10.943	0.0042044	0.0096206	GPR15	G protein-coupled receptor 15
8911	1.7394	-0.046491	1.4553	30.492	2.3916e-07	2.7969e-06	CACNA1I	calcium voltage-gated channel subunit alpha1 I
5225	1.7391	0.24205	-0.90127	23.506	7.864e-06	5.1426e-05	PGC	progastricsin
145581	1.7389	0.25092	2.1884	18.908	7.8369e-05	0.0003506	LRFN5	leucine rich repeat and fibronectin type III domain containing 5
54207	1.7389	-0.084974	1.3735	18.329	0.00010469	0.00044669	KCNK10	potassium two pore domain channel subfamily K member 10
220047	1.7388	1.0277	1.6803	33.381	5.6409e-08	8.2327e-07	CCDC83	coiled-coil domain containing 83
55911	1.7384	0.84018	3.5243	31.286	1.6078e-07	1.9982e-06	APOBR	apolipoprotein B receptor
6586	1.738	-0.2852	3.6301	40.597	1.5291e-09	3.798e-08	SLIT3	slit guidance ligand 3
101929759	1.7369	2.5557	0.19489	22.27	1.4596e-05	8.5956e-05	LOC101929759	uncharacterized LOC101929759
6295	1.7368	0.13973	0.26863	24.211	5.5277e-06	3.8112e-05	SAG	S-antigen visual arrestin
3587	1.7363	0.86983	4.6101	43.697	3.245e-10	1.0098e-08	IL10RA	interleukin 10 receptor subunit alpha
834	1.7356	0.47763	5.2509	41.37	1.0388e-09	2.7527e-08	CASP1	caspase 1
79785	1.7353	0.68171	2.3526	24.283	5.3348e-06	3.697e-05	RERGL	RERG like
340419	1.7348	1.4092	2.0804	12.725	0.0017255	0.004607	RSPO2	R-spondin 2
247	1.7347	0.29948	2.3346	31.055	1.8055e-07	2.1969e-06	ALOX15B	arachidonate 15-lipoxygenase type B
406968	1.7335	-0.014159	-3.561	11.688	0.0028969	0.0070806	MIR193A	microRNA 193a
151295	1.7326	1.0524	0.683	51.905	5.3576e-12	2.9204e-10	SLC23A3	solute carrier family 23 member 3
5024	1.7326	-0.099862	-0.50866	31.731	1.2876e-07	1.6622e-06	P2RX3	purinergic receptor P2X 3
8564	1.732	0.95379	3.2951	61.181	5.1856e-14	5.2646e-12	KMO	kynurenine 3-monooxygenase
2560	1.7317	0.89103	3.04	12.78	0.0016786	0.0045048	GABRB1	gamma-aminobutyric acid type A receptor subunit beta1
55843	1.7311	-0.42564	1.0083	24.384	5.0698e-06	3.5528e-05	ARHGAP15	Rho GTPase activating protein 15
389766	1.7304	0.73199	0.93136	36.003	1.521e-08	2.7452e-07	C9orf153	chromosome 9 open reading frame 153
91074	1.728	-0.11894	2.3978	18.451	9.8504e-05	0.00042398	ANKRD30A	ankyrin repeat domain 30A
10010	1.7274	0.73889	7.9835	56.959	4.2796e-13	3.3422e-11	TANK	TRAF family member associated NFKB activator
63876	1.726	-0.11859	2.5221	39.43	2.7403e-09	6.3049e-08	PKNOX2	PBX/knotted 1 homeobox 2
440704	1.7254	1.2727	1.744	11.271	0.0035688	0.0083931	LINC01720	long intergenic non-protein coding RNA 1720
150372	1.7244	0.16519	4.0697	30.483	2.4032e-07	2.8064e-06	NFAM1	NFAT activating protein with ITAM motif 1
390883	1.724	-0.066541	-3.527	11.186	0.0037237	0.0087046	OR7G3	olfactory receptor family 7 subfamily G member 3
283777	1.7239	0.11521	2.0713	34.531	3.175e-08	5.0707e-07	FAM169B	family with sequence similarity 169 member B
149773	1.7236	-0.049086	1.2189	36.388	1.2544e-08	2.3368e-07	APCDD1L-DT	APCDD1L divergent transcript
11317	1.7225	0.45492	-1.2739	17.479	0.0001601	0.00063461	RBPJL	recombination signal binding protein for immunoglobulin kappa J region like
84630	1.7222	-0.66374	-0.13446	29.949	3.1386e-07	3.492e-06	TTBK1	tau tubulin kinase 1
8875	1.7219	0.39273	5.9678	34.19	3.7639e-08	5.8538e-07	VNN2	vanin 2
5054	1.7215	0.808	2.3688	45.24	1.5007e-10	5.22e-09	SERPINE1	serpin family E member 1
90226	1.7212	1.0507	-1.2835	16.423	0.00027148	0.00098811	UCN2	urocortin 2
2731	1.7193	0.38565	1.3985	22.598	1.2383e-05	7.4802e-05	GLDC	glycine decarboxylase
57863	1.7191	-0.42913	-0.30765	30.899	1.9513e-07	2.3393e-06	CADM3	cell adhesion molecule 3
2825	1.719	-0.090774	-0.014025	13.702	0.0010584	0.003063	GPR1	G protein-coupled receptor 1
440934	1.7181	0.37004	0.97289	57.336	3.5446e-13	2.8225e-11	CT75	cancer/testis associated transcript 75
374907	1.7174	0.30581	1.775	40.694	1.457e-09	3.6624e-08	B3GNT8	"UDP-GlcNAc:betaGal beta-1,3-N-acetylglucosaminyltransferase 8"
269	1.716	-0.1446	-2.1472	20.365	3.7825e-05	0.00019035	AMHR2	anti-Mullerian hormone receptor type 2
5270	1.7154	0.88959	2.7699	22.733	1.1578e-05	7.1076e-05	SERPINE2	serpin family E member 2
9787	1.7151	1.0237	2.5742	74.982	5.2219e-17	9.7525e-15	DLGAP5	DLG associated protein 5
4783	1.7149	1.1549	5.4003	18.044	0.00012073	0.00050194	NFIL3	"nuclear factor, interleukin 3 regulated"
28965	1.7149	0.68811	3.3143	15.82	0.00036699	0.0012703	SLC27A6	solute carrier family 27 member 6
57655	1.7147	-0.12052	5.3408	64.033	1.2456e-14	1.4149e-12	GRAMD1A	GRAM domain containing 1A
8521	1.7138	0.34635	-0.42675	27.841	9.0054e-07	8.4216e-06	GCM1	glial cells missing transcription factor 1
79953	1.7137	1.0931	2.2319	13.042	0.0014725	0.0040425	SYNDIG1	synapse differentiation inducing 1
2262	1.7134	0.62013	4.3082	18.507	9.5799e-05	0.0004142	GPC5	glypican 5
10135	1.7124	0.41313	10.383	16.909	0.00021295	0.00080688	NAMPT	nicotinamide phosphoribosyltransferase
254910	1.7117	-0.67448	-3.5973	9.3984	0.0091026	0.018313	LCE5A	late cornified envelope 5A
10501	1.7108	0.3438	1.7938	26.429	1.8239e-06	1.5228e-05	SEMA6B	semaphorin 6B
387694	1.7103	1.1212	2.5027	26.962	1.3976e-06	1.2232e-05	SH2D4B	SH2 domain containing 4B
8001	1.7103	0.88767	1.8157	17.755	0.00013948	0.00056417	GLRA3	glycine receptor alpha 3
9543	1.71	-0.36059	-0.15437	12.972	0.0015248	0.0041628	IGDCC3	immunoglobulin superfamily DCC subclass member 3
5596	1.709	-0.48481	1.5619	32.875	7.2643e-08	1.019e-06	MAPK4	mitogen-activated protein kinase 4
387695	1.7085	-0.02154	-1.4288	16.831	0.00022146	0.00083419	C10orf99	chromosome 10 open reading frame 99
344167	1.7077	-0.024158	-2.8854	10.401	0.0055128	0.012041	FOXI3	forkhead box I3
400800	1.7072	0.34006	2.0137	16.182	0.00030636	0.0010916	LINC02789	long intergenic non-protein coding RNA 2789
9935	1.7071	0.71148	3.4142	48.137	3.5243e-11	1.4987e-09	MAFB	MAF bZIP transcription factor B
1002	1.7068	-0.52416	3.5288	33.178	6.2448e-08	8.9691e-07	CDH4	cadherin 4
57615	1.7062	0.8752	0.15906	17.878	0.00013116	0.00053666	ZNF492	zinc finger protein 492
50614	1.7054	-0.28141	1.6863	27.384	1.1312e-06	1.0214e-05	GALNT9	polypeptide N-acetylgalactosaminyltransferase 9
3743	1.7046	0.61304	-1.9977	16.382	0.00027711	0.0010045	KCNA7	potassium voltage-gated channel subfamily A member 7
133	1.7045	0.57813	4.5056	15.396	0.00045375	0.0015116	ADM	adrenomedullin
6534	1.7033	0.66141	-0.40708	16.003	0.00033494	0.0011759	SLC6A7	solute carrier family 6 member 7
1441	1.6987	-0.023391	7.0933	19.928	4.7061e-05	0.00022998	CSF3R	colony stimulating factor 3 receptor
116442	1.6985	0.33362	-0.32938	36.187	1.3871e-08	2.5288e-07	RAB39B	"RAB39B, member RAS oncogene family"
284417	1.698	0.63562	0.21149	13.108	0.0014241	0.0039314	TMEM150B	transmembrane protein 150B
3764	1.6975	-1.1049	-2.4689	25.791	2.509e-06	1.9804e-05	KCNJ8	potassium inwardly rectifying channel subfamily J member 8
54511	1.6965	-1.2525	0.72353	20.48	3.571e-05	0.00018144	HMGCLL1	3-hydroxymethyl-3-methylglutaryl-CoA lyase like 1
3557	1.6963	0.51858	7.3754	16.559	0.00025368	0.00093125	IL1RN	interleukin 1 receptor antagonist
151647	1.6953	0.80248	2.143	12.004	0.0024739	0.006211	TAFA4	TAFA chemokine like family member 4
375323	1.6952	0.49349	1.0565	26.778	1.5318e-06	1.3173e-05	LHFPL4	LHFPL tetraspan subfamily member 4
4606	1.6937	0.49537	0.21304	19.828	4.948e-05	0.0002395	MYBPC2	myosin binding protein C2
163404	1.6932	-0.19036	0.90095	35.557	1.9008e-08	3.3069e-07	PLPPR5	phospholipid phosphatase related 5
54959	1.6932	1.0853	-0.66178	10.465	0.0053398	0.011728	ODAM	"odontogenic, ameloblast associated"
266722	1.6927	0.36094	3.6454	14.902	0.00058075	0.0018526	HS6ST3	heparan sulfate 6-O-sulfotransferase 3
3274	1.692	0.12089	4.0179	24.986	3.7524e-06	2.7732e-05	HRH2	histamine receptor H2
344901	1.692	1.5324	0.8443	13.383	0.0012413	0.0035013	OSTN	osteocrin
5675	1.6914	0.50991	-0.86216	26.875	1.4595e-06	1.2644e-05	PSG6	pregnancy specific beta-1-glycoprotein 6
132243	1.6912	0.57428	-2.0378	15.155	0.00051175	0.0016709	H1-8	H1.8 linker histone
115701	1.6911	0.65453	2.0576	21.081	2.6439e-05	0.00014137	ALPK2	alpha kinase 2
374393	1.6908	1.0139	2.6047	38.388	4.6149e-09	9.902e-08	FAM111B	family with sequence similarity 111 member B
1823	1.6906	-0.55437	-0.81008	33.127	6.4067e-08	9.153e-07	DSC1	desmocollin 1
10249	1.6896	1.2483	1.3138	15.856	0.00036058	0.0012502	GLYAT	glycine-N-acyltransferase
6688	1.6894	0.26591	5.2576	29.563	3.8065e-07	4.0599e-06	SPI1	Spi-1 proto-oncogene
200150	1.6885	0.73279	3.1657	13.434	0.0012101	0.0034311	PLD5	phospholipase D family member 5
286	1.6883	0.41274	2.6311	34.536	3.1662e-08	5.0672e-07	ANK1	ankyrin 1
80704	1.6856	0.05808	-0.41366	17.849	0.00013307	0.00054287	SLC19A3	solute carrier family 19 member 3
2890	1.6844	0.75274	2.7465	13.215	0.0013503	0.0037603	GRIA1	glutamate ionotropic receptor AMPA type subunit 1
284546	1.6838	-0.17226	-0.35323	17.364	0.00016963	0.0006662	C1orf185	chromosome 1 open reading frame 185
283463	1.6825	0.29576	1.492	21.735	1.9071e-05	0.00010693	MUC19	"mucin 19, oligomeric"
29986	1.6825	0.3222	-1.7267	20.452	3.6224e-05	0.00018354	SLC39A2	solute carrier family 39 member 2
11247	1.6817	-0.38526	-1.5873	34.032	4.0733e-08	6.2421e-07	NXPH4	neurexophilin 4
6247	1.681	0.40866	-0.67228	21.916	1.7418e-05	9.9415e-05	RS1	retinoschisin 1
2167	1.6797	0.44822	-2.0665	15.055	0.00053801	0.0017387	FABP4	fatty acid binding protein 4
1746	1.6795	1.3973	-3.251	7.0965	0.028774	0.048073	DLX2	distal-less homeobox 2
375337	1.6792	-0.29401	0.66691	24.752	4.2183e-06	3.0577e-05	TOPAZ1	testis and ovary specific PAZ domain containing 1
5669	1.6791	0.2895	-0.84251	26.34	1.9067e-06	1.577e-05	PSG1	pregnancy specific beta-1-glycoprotein 1
50856	1.6788	0.35739	3.5786	44.494	2.1785e-10	7.1635e-09	CLEC4A	C-type lectin domain family 4 member A
1439	1.6787	-0.047585	6.0025	23.834	6.676e-06	4.4793e-05	CSF2RB	colony stimulating factor 2 receptor subunit beta
138240	1.6783	0.70852	-0.53023	20.39	3.7355e-05	0.00018827	C9orf57	chromosome 9 open reading frame 57
92235	1.6776	0.71757	-0.045297	18.262	0.00010825	0.00045935	DUSP27	"dual specificity phosphatase 27, atypical"
8406	1.6769	0.46019	-0.052089	18.011	0.00012273	0.00050869	SRPX	sushi repeat containing protein X-linked
4739	1.6767	0.65248	8.0522	35.309	2.152e-08	3.6528e-07	NEDD9	"neural precursor cell expressed, developmentally down-regulated 9"
338557	1.6767	0.82891	-0.14636	15.913	0.00035041	0.0012214	FFAR4	free fatty acid receptor 4
200909	1.6753	0.20773	-2.036	14.458	0.00072512	0.0022304	HTR3D	5-hydroxytryptamine receptor 3D
10024	1.6748	1.3404	0.43531	55.29	9.8629e-13	6.7035e-11	TROAP	trophinin associated protein
816	1.6748	-0.25586	0.87995	28.077	8.001e-07	7.6227e-06	CAMK2B	calcium/calmodulin dependent protein kinase II beta
11240	1.6746	-0.11116	4.2501	34.319	3.5292e-08	5.5551e-07	PADI2	peptidyl arginine deiminase 2
64859	1.6722	0.99797	7.7905	18.099	0.00011744	0.00049131	NABP1	nucleic acid binding protein 1
7223	1.6708	0.62789	1.9351	11.694	0.0028881	0.0070634	TRPC4	transient receptor potential cation channel subfamily C member 4
5449	1.6703	0.24537	-0.35332	42.797	5.0893e-10	1.4869e-08	POU1F1	POU class 1 homeobox 1
6507	1.67	0.76062	4.6338	60.364	7.8012e-14	7.6802e-12	SLC1A3	solute carrier family 1 member 3
341568	1.6699	-0.31668	-3.4505	12.632	0.0018075	0.0047881	OR8S1	olfactory receptor family 8 subfamily S member 1
343169	1.6673	-0.16887	-3.2466	8.4409	0.014692	0.027343	OR6F1	olfactory receptor family 6 subfamily F member 1
105371242	1.6667	-0.045765	-1.7667	35.12	2.3644e-08	3.9636e-07	PPIAL4H	peptidylprolyl isomerase A like 4H
221150	1.666	1.093	2.0127	80.043	4.1579e-18	1.2061e-15	SKA3	spindle and kinetochore associated complex subunit 3
1373	1.6646	0.55563	2.5682	32.485	8.8312e-08	1.2045e-06	CPS1	carbamoyl-phosphate synthase 1
122706	1.6639	0.089126	-3.8877	7.6658	0.021647	0.03799	PSMB11	proteasome subunit beta 11
9214	1.6638	1.324	3.1504	25.789	2.5116e-06	1.9815e-05	FCMR	Fc fragment of IgM receptor
259232	1.6631	0.88397	2.6512	9.3415	0.0093654	0.018733	NALCN	"sodium leak channel, non-selective"
6518	1.6629	1.1121	1.5034	30.093	2.9196e-07	3.2798e-06	SLC2A5	solute carrier family 2 member 5
348158	1.6629	-1.641	-0.55165	13.909	0.00095436	0.0028151	ACSM2B	acyl-CoA synthetase medium chain family member 2B
57144	1.6616	0.51585	2.8781	22.207	1.5063e-05	8.8204e-05	PAK5	p21 (RAC1) activated kinase 5
1269	1.6614	2.7502	2.9705	24.037	6.0322e-06	4.0964e-05	CNR2	cannabinoid receptor 2
10777	1.6614	0.46094	1.4833	12.75	0.0017038	0.0045581	ARPP21	cAMP regulated phosphoprotein 21
374918	1.6603	0.44989	-2.7795	9.7699	0.0075595	0.015693	IGFL1	IGF like family member 1
339766	1.6596	0.10491	0.40115	31.112	1.7546e-07	2.1462e-06	MROH2A	maestro heat like repeat family member 2A
121278	1.6592	1.0489	3.1459	31.077	1.7849e-07	2.1751e-06	TPH2	tryptophan hydroxylase 2
8534	1.6589	0.29063	-1.4429	14.838	0.00059976	0.0018991	CHST1	carbohydrate sulfotransferase 1
1308	1.6585	0.74428	3.4445	54.036	1.8463e-12	1.1731e-10	COL17A1	collagen type XVII alpha 1 chain
1149	1.6585	0.17456	-1.1903	9.3811	0.0091818	0.018439	CIDEA	cell death inducing DFFA like effector a
131377	1.6581	-0.49535	-2.3314	21.099	2.6211e-05	0.00014038	KLHL40	kelch like family member 40
341416	1.6579	-1.4952	-2.4769	24.458	4.8875e-06	3.4516e-05	OR6C2	olfactory receptor family 6 subfamily C member 2
8745	1.6573	0.81868	2.7866	24.836	4.0454e-06	2.9574e-05	ADAM23	ADAM metallopeptidase domain 23
170712	1.6573	0.053983	1.3577	11.469	0.0032329	0.0077421	COX7B2	cytochrome c oxidase subunit 7B2
2147	1.6572	0.80493	-0.52981	14.681	0.00064881	0.002031	F2	"coagulation factor II, thrombin"
6649	1.6566	-0.055123	-1.2337	32.607	8.3059e-08	1.1434e-06	SOD3	superoxide dismutase 3
83546	1.6541	-0.50887	-1.5305	19.69	5.301e-05	0.00025341	RTBDN	retbindin
3593	1.6534	-0.12635	-0.16624	54.636	1.3677e-12	8.8866e-11	IL12B	interleukin 12B
7104	1.653	0.087978	-0.76991	21.819	1.8285e-05	0.00010345	TM4SF4	transmembrane 4 L six family member 4
51440	1.6523	-0.32441	-1.577	17.941	0.00012709	0.0005237	HPCAL4	hippocalcin like 4
1620	1.652	0.77294	2.4941	17.172	0.00018675	0.00072382	BRINP1	BMP/retinoic acid inducible neural specific 1
102723407	1.652	1.8064	-1.9735	7.1115	0.028559	0.047797	102723407	NA
974	1.651	2.1042	1.7763	11.303	0.003513	0.0082928	CD79B	CD79b molecule
6323	1.6494	0.52536	1.6148	18.162	0.0001138	0.00047807	SCN1A	sodium voltage-gated channel alpha subunit 1
114815	1.6493	0.56965	3.7231	19.492	5.8516e-05	0.00027552	SORCS1	sortilin related VPS10 domain containing receptor 1
10718	1.648	0.54581	4.5987	20.216	4.0757e-05	0.00020284	NRG3	neuregulin 3
2491	1.6477	1.3944	2.8285	64.32	1.0794e-14	1.2435e-12	CENPI	centromere protein I
7153	1.6468	1.0374	4.3243	62.025	3.3993e-14	3.5624e-12	TOP2A	DNA topoisomerase II alpha
140690	1.6462	0.53568	-0.71526	15.223	0.0004947	0.0016234	CTCFL	CCCTC-binding factor like
646262	1.6461	0.30801	-1.68	16.539	0.00025624	0.00093916	LACTBL1	lactamase beta like 1
8448	1.6457	0.90863	3.2809	61.67	4.0599e-14	4.2006e-12	DOC2A	double C2 domain alpha
3681	1.6457	1.3618	1.811	16.534	0.00025691	0.000941	ITGAD	integrin subunit alpha D
79722	1.6449	0.88766	2.0858	16.783	0.00022679	0.00084942	ANKRD55	ankyrin repeat domain 55
255809	1.6438	0.71729	2.2117	37.787	6.2318e-09	1.2846e-07	C19orf38	chromosome 19 open reading frame 38
9210	1.6436	0.32604	-1.2088	35.221	2.2478e-08	3.7917e-07	BMP15	bone morphogenetic protein 15
125228	1.6427	0.49152	5.1807	78.008	1.1499e-17	2.8392e-15	FAM210A	family with sequence similarity 210 member A
2159	1.6419	0.44631	-0.65296	23.182	9.2493e-06	5.8989e-05	F10	coagulation factor X
100506564	1.6405	0.25426	0.98066	25.329	3.1612e-06	2.3984e-05	THEGL	theg spermatid protein like
492307	1.6395	1.1597	-1.1407	8.3092	0.015692	0.028933	PPDPFL	pancreatic progenitor cell differentiation and proliferation factor like
5651	1.6394	1.1125	2.1685	10.613	0.0049599	0.011057	TMPRSS15	transmembrane serine protease 15
10221	1.6393	0.72059	5.9824	23.189	9.2181e-06	5.8836e-05	TRIB1	tribbles pseudokinase 1
2675	1.638	-0.071135	1.4224	24.107	5.8252e-06	3.9731e-05	GFRA2	GDNF family receptor alpha 2
389207	1.6377	1.0956	1.1109	8.5658	0.013802	0.02595	GRXCR1	glutaredoxin and cysteine rich domain containing 1
646658	1.6374	-0.66943	-1.0836	29.231	4.4943e-07	4.6888e-06	SYNDIG1L	synapse differentiation inducing 1 like
55118	1.6365	0.66188	1.9758	19.14	6.979e-05	0.00031934	CRTAC1	cartilage acidic protein 1
138803	1.6358	-0.47255	-3.427	17.483	0.00015979	0.0006337	OR13C3	olfactory receptor family 13 subfamily C member 3
140730	1.6356	-0.33961	0.24872	22.075	1.6085e-05	9.3218e-05	RIMS4	regulating synaptic membrane exocytosis 4
121256	1.634	1.0951	3.9252	10.239	0.0059799	0.012878	TMEM132D	transmembrane protein 132D
10345	1.6339	1.451	3.1184	12.398	0.0020317	0.0052779	TRDN	triadin
399	1.6338	1.3748	5.9593	34.628	3.0237e-08	4.8873e-07	RHOH	ras homolog family member H
105370425	1.6337	0.77295	1.7668	9.7036	0.0078142	0.016151	LINC02326	long intergenic non-protein coding RNA 2326
5376	1.6327	1.0166	1.7875	39.319	2.8975e-09	6.5896e-08	PMP22	peripheral myelin protein 22
117289	1.6323	0.1006	5.9316	23.831	6.6868e-06	4.4829e-05	TAGAP	T cell activation RhoGTPase activating protein
2710	1.632	0.15015	8.3224	47.734	4.3115e-11	1.7958e-09	GK	glycerol kinase
7294	1.6318	0.68633	3.3566	55.313	9.7461e-13	6.68e-11	TXK	TXK tyrosine kinase
338376	1.6314	0.39396	0.36662	39.33	2.8817e-09	6.5652e-08	IFNE	interferon epsilon
5800	1.629	0.53494	3.0406	38.988	3.4194e-09	7.615e-08	PTPRO	protein tyrosine phosphatase receptor type O
5334	1.6289	0.47158	5.543	49.093	2.1854e-11	9.9718e-10	PLCL1	phospholipase C like 1 (inactive)
120796	1.6283	-0.60543	-1.6459	29.699	3.5554e-07	3.8555e-06	OR56A1	olfactory receptor family 56 subfamily A member 1
6447	1.6281	0.60656	0.97464	25.182	3.4018e-06	2.5524e-05	SCG5	secretogranin V
400499	1.6273	0.92573	6.8557	23.778	6.8646e-06	4.5888e-05	LOC400499	putative uncharacterized protein LOC400499
142685	1.6264	0.73795	1.4178	17.745	0.00014019	0.00056647	ASB15	ankyrin repeat and SOCS box containing 15
79682	1.6263	1.6908	4.6759	39.432	2.7382e-09	6.3049e-08	CENPU	centromere protein U
9945	1.6235	0.51138	0.65802	27.454	1.0927e-06	9.9107e-06	GFPT2	glutamine-fructose-6-phosphate transaminase 2
133060	1.6218	-0.48645	-0.46012	17.778	0.00013791	0.00055921	OTOP1	otopetrin 1
25925	1.6216	-0.70724	2.318	36.189	1.3856e-08	2.5288e-07	ZNF521	zinc finger protein 521
9976	1.6215	0.64301	5.0076	42.615	5.5743e-10	1.6026e-08	CLEC2B	C-type lectin domain family 2 member B
170261	1.6213	-0.027522	-3.3226	15.104	0.00052508	0.0017062	ZCCHC12	zinc finger CCHC-type containing 12
3737	1.621	-0.16709	1.2797	31.167	1.7072e-07	2.1008e-06	KCNA2	potassium voltage-gated channel subfamily A member 2
57057	1.6204	-1.0411	-0.47221	20.323	3.8635e-05	0.00019364	TBX20	T-box transcription factor 20
683	1.6167	0.13133	3.8656	46.552	7.786e-11	2.9728e-09	BST1	bone marrow stromal cell antigen 1
23397	1.6158	1.0954	2.2457	73.768	9.5836e-17	1.7195e-14	NCAPH	non-SMC condensin I complex subunit H
3216	1.6149	-0.91549	-2.726	12.522	0.0019098	0.0050149	HOXB6	homeobox B6
8839	1.6147	-0.073021	-1.7561	20.011	4.5152e-05	0.00022206	CCN5	cellular communication network factor 5
2313	1.6142	0.52987	5.9637	40.363	1.7186e-09	4.2107e-08	FLI1	"Fli-1 proto-oncogene, ETS transcription factor"
84944	1.6137	0.24282	0.060741	17.731	0.0001412	0.00057027	MAEL	maelstrom spermatogenic transposon silencer
346	1.6136	0.078525	-2.4257	13.687	0.0010663	0.0030837	APOC4	apolipoprotein C4
5645	1.6135	0.29087	-0.80854	20.605	3.3557e-05	0.00017223	PRSS2	serine protease 2
152816	1.613	1.1147	-1.184	13.261	0.0013198	0.0036867	ODAPH	odontogenesis associated phosphoprotein
100169851	1.6129	0.50966	-1.3869	29.67	3.6073e-07	3.8935e-06	PATE3	prostate and testis expressed 3
9982	1.6123	1.095	2.8887	24.116	5.7994e-06	3.9649e-05	FGFBP1	fibroblast growth factor binding protein 1
494188	1.6123	0.81171	-0.14023	12.995	0.0015069	0.0041203	FBXO47	F-box protein 47
100510707	1.6119	0.55527	-2.4911	10.916	0.0042617	0.0097312	TBC1D3J	TBC1 domain family member 3J
84134	1.6113	0.87566	2.8552	32.078	1.0824e-07	1.4342e-06	TOMM40L	translocase of outer mitochondrial membrane 40 like
8843	1.6112	-0.23101	6.0909	19.108	7.0918e-05	0.00032332	HCAR3	hydroxycarboxylic acid receptor 3
4541	1.6107	1.209	6.7612	39.548	2.5834e-09	6.021e-08	MT-ND6	mitochondrially encoded NADH dehydrogenase 6
116835	1.6107	0.18244	-0.87516	21.918	1.7402e-05	9.9357e-05	HSPA12B	heat shock protein family A (Hsp70) member 12B
9732	1.6103	0.83057	9.5748	45.554	1.2827e-10	4.5295e-09	DOCK4	dedicator of cytokinesis 4
2316	1.6099	0.24598	6.9679	41.334	1.0576e-09	2.7981e-08	FLNA	filamin A
19	1.6094	1.0944	7.779	33.928	4.291e-08	6.5082e-07	ABCA1	ATP binding cassette subfamily A member 1
5644	1.6091	0.3445	-2.3711	9.6496	0.0080283	0.016509	PRSS1	serine protease 1
1871	1.6085	0.41562	6.0113	56.395	5.6762e-13	4.2687e-11	E2F3	E2F transcription factor 3
5992	1.6084	0.427	2.1116	20.732	3.1491e-05	0.00016348	RFX4	regulatory factor X4
8519	1.6081	1.2561	5.7605	24.67	4.3953e-06	3.1606e-05	IFITM1	interferon induced transmembrane protein 1
6386	1.607	0.38519	7.782	35.071	2.423e-08	4.0535e-07	SDCBP	syndecan binding protein
713	1.6063	1.3007	4.1753	41.039	1.2258e-09	3.1656e-08	C1QB	complement C1q B chain
51725	1.6062	1.0204	0.53421	18.724	8.5913e-05	0.00037841	FBXO40	F-box protein 40
110806296	1.605	0.21496	-2.0496	9.5382	0.008488	0.017278	C1orf232	chromosome 1 open reading frame 230
165	1.6043	0.56098	0.83207	23.717	7.0768e-06	4.7074e-05	AEBP1	AE binding protein 1
56944	1.6038	0.63225	1.2331	37.125	8.6765e-09	1.7001e-07	OLFML3	olfactomedin like 3
105373682	1.6038	-0.10092	-1.3794	21.934	1.7258e-05	9.8817e-05	LOC105373682	uncharacterized LOC105373682
84628	1.6038	0.70435	2.4776	17.892	0.00013024	0.00053399	NTNG2	netrin G2
4613	1.6036	0.70868	-2.5269	9.275	0.0096819	0.019274	MYCN	"MYCN proto-oncogene, bHLH transcription factor"
1138	1.6025	0.83401	0.82734	39.939	2.1248e-09	5.0906e-08	CHRNA5	cholinergic receptor nicotinic alpha 5 subunit
101928710	1.6024	0.87854	0.86132	25.678	2.6556e-06	2.0739e-05	SCAT1	S-phase cancer associated transcript 1
3586	1.6015	0.86265	0.3265	13.324	0.0012789	0.003596	IL10	interleukin 10
653567	1.6013	0.78015	1.1415	27.993	8.3429e-07	7.8746e-06	TMEM236	transmembrane protein 236
89886	1.5996	0.22619	-2.1988	21.047	2.6901e-05	0.00014351	SLAMF9	SLAM family member 9
5697	1.5994	0.38423	0.45763	16.821	0.00022251	0.00083627	PYY	peptide YY
84701	1.5989	-0.064818	-1.9633	18.655	8.8964e-05	0.00039036	COX4I2	cytochrome c oxidase subunit 4I2
5649	1.598	0.9246	3.6079	13.901	0.00095806	0.0028234	RELN	reelin
2566	1.5976	0.72612	1.5378	10.138	0.0062884	0.013421	GABRG2	gamma-aminobutyric acid type A receptor subunit gamma2
1641	1.596	-1.0033	0.27795	29.035	4.9556e-07	5.0724e-06	DCX	doublecortin
284451	1.5955	0.24005	-1.7107	16.069	0.00032405	0.0011441	ODF3L2	outer dense fiber of sperm tails 3 like 2
157570	1.5954	0.85388	1.6631	56.63	5.0471e-13	3.8311e-11	ESCO2	establishment of sister chromatid cohesion N-acetyltransferase 2
6615	1.5952	0.45591	-0.54202	14.985	0.00055717	0.0017908	SNAI1	snail family transcriptional repressor 1
5327	1.595	0.47116	4.521	42.845	4.9703e-10	1.4547e-08	PLAT	"plasminogen activator, tissue type"
9212	1.5938	1.5681	0.075149	32.888	7.218e-08	1.0134e-06	AURKB	aurora kinase B
965	1.5935	0.38277	6.172	85.242	3.0896e-19	1.1153e-16	CD58	CD58 molecule
10661	1.5928	0.35184	-2.4932	25.687	2.6437e-06	2.0676e-05	KLF1	Kruppel like factor 1
2903	1.5927	-0.098987	3.0027	17.039	0.00019954	0.00076463	GRIN2A	glutamate ionotropic receptor NMDA type subunit 2A
1761	1.5925	-0.125	1.3804	27.941	8.5635e-07	8.0594e-06	DMRT1	doublesex and mab-3 related transcription factor 1
142683	1.5918	-0.084027	-1.8615	24.461	4.88e-06	3.4481e-05	ITLN2	intelectin 2
55698	1.59	0.57148	1.1676	24.851	4.0158e-06	2.9384e-05	RADIL	Rap associating with DIL domain
348938	1.5896	1.3258	0.87462	17.758	0.00013929	0.00056367	NIPAL4	NIPA like domain containing 4
27255	1.5896	0.43342	2.513	13.452	0.0011994	0.0034061	CNTN6	contactin 6
990	1.5891	0.8227	1.5485	52.134	4.7789e-12	2.6676e-10	CDC6	cell division cycle 6
5553	1.5888	1.0088	-0.57122	19.695	5.2869e-05	0.00025296	PRG2	"proteoglycan 2, pro eosinophil major basic protein"
255275	1.5885	0.26756	-2.0145	11.61	0.0030123	0.0073053	MYADML2	myeloid associated differentiation marker like 2
4068	1.5884	0.64397	2.0775	29.94	3.1515e-07	3.5039e-06	SH2D1A	SH2 domain containing 1A
7056	1.5881	-0.40738	3.3796	27.423	1.1098e-06	1.006e-05	THBD	thrombomodulin
10318	1.588	0.41788	7.3174	54.092	1.7953e-12	1.1482e-10	TNIP1	TNFAIP3 interacting protein 1
29881	1.5875	0.7365	0.022828	20.731	3.1504e-05	0.0001635	NPC1L1	NPC1 like intracellular cholesterol transporter 1
1233	1.5872	1.1312	-0.23742	13.778	0.0010188	0.0029697	CCR4	C-C motif chemokine receptor 4
1414	1.5858	0.69796	-0.6241	14.762	0.00062301	0.0019636	CRYBB1	crystallin beta B1
85352	1.5856	-0.013184	0.70556	29.728	3.5042e-07	3.8218e-06	SHISAL1	shisa like 1
100126311	1.5829	0.73641	2.9514	16.282	0.00029137	0.0010473	MIR147B	microRNA 147b
9586	1.5827	0.64424	6.5794	13.462	0.0011934	0.0033951	CREB5	cAMP responsive element binding protein 5
341	1.5825	0.43732	1.9807	24.828	4.0622e-06	2.9644e-05	APOC1	apolipoprotein C1
120406	1.5824	-0.28548	-0.57632	28.514	6.4319e-07	6.3407e-06	NXPE2	neurexophilin and PC-esterase domain family member 2
81035	1.5822	-0.38766	2.3957	48.39	3.1057e-11	1.3525e-09	COLEC12	collectin subfamily member 12
84419	1.5813	0.90479	5.2354	23.242	8.9769e-06	5.7455e-05	C15orf48	chromosome 15 open reading frame 48
9834	1.5791	1.8222	2.1757	11.269	0.0035728	0.0084002	FAM30A	family with sequence similarity 30 member A
137814	1.5791	0.16943	-2.7197	9.0182	0.011008	0.021446	NKX2-6	NK2 homeobox 6
57624	1.5789	0.52392	2.3526	12.702	0.001745	0.0046507	NYAP2	neuronal tyrosine-phosphorylated phosphoinositide-3-kinase adaptor 2
105379109	1.5786	0.66983	4.1522	14.156	0.00084326	0.002531	LOC105379109	uncharacterized LOC105379109
332	1.5783	1.3103	1.0907	44.87	1.8054e-10	6.0971e-09	BIRC5	baculoviral IAP repeat containing 5
416	1.5778	0.60119	0.30163	13.789	0.0010135	0.0029572	ARSF	arylsulfatase F
105375929	1.5766	0.23042	0.43677	20.13	4.2552e-05	0.00021074	LINC02839	long intergenic non-protein coding RNA 2839
11281	1.5765	0.78001	3.4757	12.148	0.0023019	0.0058471	POU6F2	POU class 6 homeobox 2
8646	1.5763	-0.070815	-1.6832	14.578	0.00068304	0.0021219	CHRD	chordin
408187	1.576	0.79947	-2.1048	14.788	0.00061497	0.0019405	SPINK14	serine peptidase inhibitor Kazal type 14 (putative)
3674	1.5759	0.19468	-0.60295	28.659	5.9824e-07	5.9692e-06	ITGA2B	integrin subunit alpha 2b
22974	1.5757	1.2498	3.1488	69.052	1.0131e-15	1.4066e-13	TPX2	TPX2 microtubule nucleation factor
107986639	1.5747	1.2038	2.0367	11.194	0.0037099	0.0086759	LOC107986639	uncharacterized LOC107986639
728945	1.5731	-0.5256	-2.4262	33.02	6.7582e-08	9.5711e-07	PPIAL4F	peptidylprolyl isomerase A like 4F
140	1.5728	1.2664	0.21055	22.247	1.4758e-05	8.6733e-05	ADORA3	adenosine A3 receptor
10410	1.5726	1.129	5.6244	27.93	8.6112e-07	8.0903e-06	IFITM3	interferon induced transmembrane protein 3
207107	1.5717	-0.88059	-1.851	29.223	4.5122e-07	4.6981e-06	SFTA1P	"surfactant associated 1, lncRNA"
23090	1.5712	-0.40916	2.9711	30.852	1.9977e-07	2.3896e-06	ZNF423	zinc finger protein 423
586	1.5704	0.81217	5.4215	29.809	3.366e-07	3.6998e-06	BCAT1	branched chain amino acid transaminase 1
196740	1.5701	0.30383	1.5861	42.225	6.7757e-10	1.8977e-08	VSTM4	V-set and transmembrane domain containing 4
131540	1.57	0.97569	1.5471	27.225	1.2252e-06	1.0942e-05	ZDHHC19	zinc finger DHHC-type palmitoyltransferase 19
2687	1.5694	0.61443	0.45036	14.426	0.00073692	0.0022624	GGT5	gamma-glutamyltransferase 5
51305	1.569	-0.051001	0.95863	25.658	2.6825e-06	2.0889e-05	KCNK9	potassium two pore domain channel subfamily K member 9
4508	1.5686	0.69662	8.1909	33.042	6.6848e-08	9.4897e-07	MT-ATP6	mitochondrially encoded ATP synthase 6
100129278	1.5664	0.3111	-0.71009	20.436	3.6512e-05	0.00018471	TDRD15	tudor domain containing 15
79804	1.5663	1.2719	1.684	11.657	0.002943	0.0071716	HAND2-AS1	HAND2 antisense RNA 1
23209	1.5661	2.1672	1.379	19.274	6.5258e-05	0.00030192	MLC1	modulator of VRAC current 1
8022	1.5659	-0.24729	-3.3903	7.8533	0.01971	0.035048	LHX3	LIM homeobox 3
644090	1.5646	0.53293	-0.057503	43.909	2.92e-10	9.2629e-09	LOC644090	uncharacterized LOC644090
2676	1.5641	-0.10577	-0.54439	13.028	0.0014823	0.004064	GFRA3	GDNF family receptor alpha 3
22885	1.564	1.1498	3.4125	19.144	6.9641e-05	0.00031875	ABLIM3	actin binding LIM protein family member 3
9478	1.5636	-0.10859	-0.5355	17.191	0.00018497	0.00071848	CABP1	calcium binding protein 1
2894	1.5627	0.27592	3.9773	15.619	0.00040579	0.0013784	GRID1	glutamate ionotropic receptor delta type subunit 1
121340	1.5624	-0.13621	-0.47258	30.325	2.5998e-07	2.9804e-06	SP7	Sp7 transcription factor
64409	1.5617	0.30563	4.0828	21.004	2.7487e-05	0.00014615	GALNT17	polypeptide N-acetylgalactosaminyltransferase 17
84665	1.5613	0.077522	1.1834	22.112	1.5793e-05	9.1751e-05	MYPN	myopalladin
54715	1.5601	0.024839	4.1561	25.199	3.3732e-06	2.5356e-05	RBFOX1	RNA binding fox-1 homolog 1
391	1.5586	0.62475	4.5619	38.001	5.6002e-09	1.1693e-07	RHOG	ras homolog family member G
4210	1.5584	0.090936	4.4856	15.669	0.00039585	0.0013517	MEFV	"MEFV innate immuity regulator, pyrin"
105379301	1.5582	0.3397	0.7882	29.969	3.1064e-07	3.4586e-06	LOC105379301	uncharacterized LOC105379301
139378	1.5576	1.0217	0.83935	8.3379	0.015468	0.028563	ADGRG4	adhesion G protein-coupled receptor G4
3558	1.5573	-0.72986	-2.6666	17.142	0.00018952	0.0007335	IL2	interleukin 2
120065	1.557	0.93002	-2.4144	8.9497	0.011392	0.02204	OR5P2	olfactory receptor family 5 subfamily P member 2
54729	1.5554	1.3406	-3.1122	9.6455	0.0080447	0.016535	NKX1-1	NK1 homeobox 1
9568	1.5551	1.1246	3.3622	10.69	0.0047712	0.0107	GABBR2	gamma-aminobutyric acid type B receptor subunit 2
3386	1.5543	0.32162	0.17447	21.434	2.2168e-05	0.00012153	ICAM4	intercellular adhesion molecule 4 (Landsteiner-Wiener blood group)
54360	1.5543	-0.15511	-3.3032	7.0954	0.02879	0.048084	CYTL1	cytokine like 1
10733	1.5536	0.85351	4.2751	46.723	7.1472e-11	2.763e-09	PLK4	polo like kinase 4
4168	1.553	1.2472	1.9331	20.783	3.0699e-05	0.00016024	MCF2	MCF.2 cell line derived transforming sequence
6559	1.5513	0.73743	0.51998	15.777	0.00037504	0.0012931	SLC12A3	solute carrier family 12 member 3
653786	1.5512	0.61507	1.3657	23.84	6.6559e-06	4.4695e-05	OTOAP1	OTOA pseudogene 1
83483	1.5509	1.5956	0.97715	22.55	1.2688e-05	7.6421e-05	PLVAP	plasmalemma vesicle associated protein
1180	1.5496	0.31252	0.30367	22.632	1.2176e-05	7.3884e-05	CLCN1	chloride voltage-gated channel 1
3050	1.5486	0.35099	-1.5549	13.204	0.0013573	0.0037786	HBZ	hemoglobin subunit zeta
2911	1.5484	0.12532	2.8372	19.521	5.7674e-05	0.00027225	GRM1	glutamate metabotropic receptor 1
105377488	1.5483	-0.52831	-0.44252	23.048	9.892e-06	6.2378e-05	LOC105377488	uncharacterized LOC105377488
1993	1.5474	0.015358	1.7171	33.3	5.8755e-08	8.5291e-07	ELAVL2	ELAV like RNA binding protein 2
7478	1.5471	0.071882	-1.5243	23.848	6.6309e-06	4.4546e-05	WNT8A	Wnt family member 8A
10082	1.5468	0.39562	4.5095	15.994	0.00033644	0.0011796	GPC6	glypican 6
8497	1.5451	-0.084662	1.14	42.727	5.2706e-10	1.5288e-08	PPFIA4	PTPRF interacting protein alpha 4
480	1.545	-0.12881	-0.052217	18.803	8.2593e-05	0.00036567	ATP1A4	ATPase Na+/K+ transporting subunit alpha 4
4920	1.5449	0.40587	3.6431	32.06	1.0922e-07	1.4447e-06	ROR2	receptor tyrosine kinase like orphan receptor 2
253017	1.5449	0.60396	0.93022	8.8567	0.011934	0.022953	TECRL	"trans-2,3-enoyl-CoA reductase like"
2119	1.5448	0.65011	2.9693	44.683	1.9822e-10	6.6117e-09	ETV5	ETS variant transcription factor 5
1062	1.5447	1.1479	3.2932	51.668	6.0311e-12	3.2121e-10	CENPE	centromere protein E
116159	1.5427	0.73444	3.363	22.373	1.3863e-05	8.2519e-05	CYYR1	cysteine and tyrosine rich 1
124460	1.5422	0.51975	3.3127	27.938	8.5764e-07	8.0668e-06	SNX20	sorting nexin 20
653192	1.5414	-1.6847	-2.2398	9.9954	0.0067535	0.014268	TRIM43B	tripartite motif containing 43B
203190	1.5412	0.53059	-1.2377	12.773	0.0016845	0.0045176	LGI3	leucine rich repeat LGI family member 3
815	1.5409	0.3996	1.1071	23.185	9.2365e-06	5.8931e-05	CAMK2A	calcium/calmodulin dependent protein kinase II alpha
401720	1.5399	0.37862	0.44202	33.546	5.1955e-08	7.6723e-07	FIGNL2	fidgetin like 2
6775	1.5386	0.69707	5.3933	44.245	2.4673e-10	7.9838e-09	STAT4	signal transducer and activator of transcription 4
101928733	1.5377	-0.46446	-3.2011	10.137	0.006291	0.013425	LOC101928733	uncharacterized LOC101928733
166863	1.5372	0.54099	-0.27128	10.285	0.0058437	0.012633	RBM46	RNA binding motif protein 46
8605	1.5361	0.71499	2.0035	23.943	6.3219e-06	4.2735e-05	PLA2G4C	phospholipase A2 group IVC
80119	1.5358	1.5004	-0.034219	28.719	5.8032e-07	5.801e-06	PIF1	PIF1 5'-to-3' DNA helicase
346288	1.5355	0.84302	0.79513	7.2016	0.027302	0.046063	SEPTIN14	septin 14
1630	1.5352	0.80924	4.5773	12.546	0.0018867	0.0049632	DCC	DCC netrin 1 receptor
6700	1.5351	2.84	6.0585	20.525	3.4915e-05	0.00017813	SPRR2A	small proline rich protein 2A
5026	1.5346	1.5955	3.1027	19.019	7.4161e-05	0.00033575	P2RX5	purinergic receptor P2X 5
399968	1.5345	0.57878	0.15809	48.074	3.6381e-11	1.539e-09	PATE4	prostate and testis expressed 4
3824	1.5342	0.86208	4.1262	36.455	1.2129e-08	2.2673e-07	KLRD1	killer cell lectin like receptor D1
285966	1.5334	0.46842	5.4053	38.581	4.1905e-09	9.1002e-08	TCAF2	TRPM8 channel associated factor 2
643479	1.5333	0.66091	-2.8475	12.714	0.001735	0.0046277	FAM25E	family with sequence similarity 25 member E
8989	1.5331	-0.18805	1.3256	46.11	9.7145e-11	3.5783e-09	TRPA1	transient receptor potential cation channel subfamily A member 1
80301	1.5322	0.11086	5.4324	46.14	9.5687e-11	3.5326e-09	PLEKHO2	pleckstrin homology domain containing O2
54988	1.5308	0.81659	0.2885	14.832	0.00060144	0.0019037	ACSM5	acyl-CoA synthetase medium chain family member 5
3241	1.5307	0.60949	6.2361	39.987	2.0743e-09	4.9845e-08	HPCAL1	hippocalcin like 1
79168	1.53	-0.42789	3.1846	21.31	2.3585e-05	0.00012817	LILRA6	leukocyte immunoglobulin like receptor A6
8348	1.5299	1.0425	1.0014	22.49	1.307e-05	7.8487e-05	H2BC17	H2B clustered histone 17
2214	1.5291	0.7734	5.1095	13.452	0.0011996	0.0034061	FCGR3A	Fc fragment of IgG receptor IIIa
3781	1.529	0.82258	3.2108	11.892	0.0026161	0.0065018	KCNN2	potassium calcium-activated channel subfamily N member 2
11065	1.5284	1.0194	0.63254	43.291	3.977e-10	1.1963e-08	UBE2C	ubiquitin conjugating enzyme E2 C
338949	1.528	-0.62614	-2.0457	33.383	5.6353e-08	8.232e-07	TMEM202	transmembrane protein 202
6493	1.5271	2.1937	2.2584	26.388	1.8619e-06	1.5479e-05	SIM2	SIM bHLH transcription factor 2
4327	1.5262	0.32566	2.2973	57.921	2.6461e-13	2.2099e-11	MMP19	matrix metallopeptidase 19
57451	1.5262	-0.14718	3.9118	31.693	1.3119e-07	1.682e-06	TENM2	teneurin transmembrane protein 2
4438	1.5256	1.0916	3.0629	26.136	2.1122e-06	1.7138e-05	MSH4	mutS homolog 4
158046	1.5254	0.12739	0.26637	20.927	2.8558e-05	0.00015086	NXNL2	nucleoredoxin like 2
4991	1.5252	-0.045907	-1.4119	10.563	0.005086	0.011286	OR1D2	olfactory receptor family 1 subfamily D member 2
51050	1.525	-0.84968	-0.23425	31.205	1.6745e-07	2.0638e-06	PI15	peptidase inhibitor 15
4057	1.5246	0.22579	4.8957	22.653	1.2051e-05	7.3316e-05	LTF	lactotransferrin
374	1.5233	1.9547	3.3199	22.402	1.3662e-05	8.1562e-05	AREG	amphiregulin
170692	1.5225	-0.37426	1.776	23.817	6.7345e-06	4.5111e-05	ADAMTS18	ADAM metallopeptidase with thrombospondin type 1 motif 18
54937	1.5223	-0.24909	-0.18881	25.784	2.5185e-06	1.9849e-05	SOHLH2	spermatogenesis and oogenesis specific basic helix-loop-helix 2
202374	1.5218	0.28349	2.6963	34.495	3.2317e-08	5.1415e-07	STK32A	serine/threonine kinase 32A
100750246	1.5216	0.35375	3.1752	45.182	1.5447e-10	5.3503e-09	HIF1A-AS1	HIF1A antisense RNA 1
7373	1.5206	0.89614	3.1216	16.685	0.00023823	0.00088393	COL14A1	collagen type XIV alpha 1 chain
3645	1.5199	-0.73097	-1.2471	22.605	1.2341e-05	7.4631e-05	INSRR	insulin receptor related receptor
158401	1.5195	0.17205	6.584	58.091	2.4309e-13	2.107e-11	SHOC1	shortage in chiasmata 1
255725	1.5194	0.43829	-3.0018	15.584	0.00041298	0.0013985	OR52B2	olfactory receptor family 52 subfamily B member 2
152573	1.5186	0.33677	-2.7755	12.317	0.0021155	0.0054563	SHISA3	shisa family member 3
57458	1.5182	1.0228	5.788	17.84	0.00013371	0.00054491	TMCC3	transmembrane and coiled-coil domain family 3
646424	1.5177	0.43071	-0.64479	15.736	0.00038286	0.0013143	SPINK8	serine peptidase inhibitor Kazal type 8 (putative)
284110	1.5175	0.30754	-0.13828	15.902	0.00035224	0.001226	GSDMA	gasdermin A
2078	1.5174	0.17168	3.118	24.617	4.5137e-06	3.2271e-05	ERG	ETS transcription factor ERG
28231	1.5164	0.55329	4.8507	30.338	2.5834e-07	2.9636e-06	SLCO4A1	solute carrier organic anion transporter family member 4A1
9333	1.5148	0.31534	0.082041	21.719	1.922e-05	0.00010759	TGM5	transglutaminase 5
9448	1.5142	0.39465	8.2831	60.769	6.3722e-14	6.3503e-12	MAP4K4	mitogen-activated protein kinase kinase kinase kinase 4
6000	1.5131	0.21363	3.562	14.97	0.00056156	0.0018006	RGS7	regulator of G protein signaling 7
6783	1.5124	1.3957	5.1843	17.882	0.00013093	0.00053592	SULT1E1	sulfotransferase family 1E member 1
169166	1.5123	1.0114	3.1547	18.579	9.2389e-05	0.00040224	SNX31	sorting nexin 31
3284	1.512	-0.37331	-2.4156	15.464	0.00043849	0.0014667	HSD3B2	"hydroxy-delta-5-steroid dehydrogenase, 3 beta- and steroid delta-isomerase 2"
342898	1.5111	0.32154	-2.9631	7.8323	0.019917	0.035382	SYCN	syncollin
100271846	1.5105	-0.71376	-1.7145	25.18	3.4059e-06	2.5543e-05	ERVV-2	"endogenous retrovirus group V member 2, envelope"
285025	1.5102	1.2288	3.4414	18.222	0.00011044	0.00046698	CCDC141	coiled-coil domain containing 141
[truncated: 82 more rows]

## Sheet: Table S3
Table S3. All significant DE genes (RG-patients versus Healthy).
EntrezID	logFC.KR_Patient.Healthy	logFC.RG_Patient.Healthy	logCPM	LR	PValue	adj.P.Val	Symbols	Name
6705	3.0109	5.6189	2.9411	51.305	7.2326e-12	3.7416e-10	SPRR2F	small proline rich protein 2F
55894	3.3749	4.9367	0.6927	28.839	5.4672e-07	5.5308e-06	DEFB103B	defensin beta 103B
6706	3.2397	4.9289	-0.11227	19.816	4.9763e-05	0.00024051	SPRR2G	small proline rich protein 2G
84659	3.753	4.572	2.9809	53.743	2.1375e-12	1.3253e-10	RNASE7	ribonuclease A family member 7
647286	4.5312	4.4938	-1.2742	25.904	2.3718e-06	1.8877e-05	RD3L	retinal degeneration 3 like
6704	2.6639	4.4708	5.0515	38.421	4.5394e-09	9.7667e-08	SPRR2E	small proline rich protein 2E
6703	2.4881	4.3659	5.5904	34.049	4.0396e-08	6.208e-07	SPRR2D	small proline rich protein 2D
6701	1.8475	4.2105	4.0812	36.572	1.1439e-08	2.1482e-07	SPRR2B	small proline rich protein 2B
26525	3.7777	3.9815	1.1982	33.627	4.9884e-08	7.3866e-07	IL36RN	interleukin 36 receptor antagonist
4496	1.3524	3.9536	0.12755	43.455	3.6631e-10	1.1081e-08	MT1H	metallothionein 1H
3047	5.7399	3.8044	-0.33696	24.819	4.0793e-06	2.9728e-05	HBG1	hemoglobin subunit gamma 1
644054	1.4185	3.7794	1.1139	51.077	8.1043e-12	4.1567e-10	FAM25C	family with sequence similarity 25 member C
27179	2.057	3.7641	3.3921	18.226	0.00011021	0.00046645	IL36A	interleukin 36 alpha
4317	4.688	3.7447	0.47011	33.925	4.2971e-08	6.5114e-07	MMP8	matrix metallopeptidase 8
100133093	1.0408	3.6767	1.3264	42.976	4.6542e-10	1.3696e-08	FAM25G	family with sequence similarity 25 member G
84648	3.4685	3.6623	0.19433	13.224	0.0013442	0.0037459	LCE3D	late cornified envelope 3D
128488	3.2732	3.5639	-1.9258	19.24	6.6391e-05	0.00030621	WFDC12	WAP four-disulfide core domain 12
260436	2.5279	3.5385	0.83186	27.705	9.6362e-07	8.8937e-06	FDCSP	follicular dendritic cell secreted protein
6699	2.2469	3.5275	4.4497	26.772	1.5368e-06	1.3194e-05	SPRR1B	small proline rich protein 1B
3861	3.1953	3.5162	3.6956	37.187	8.4133e-09	1.6566e-07	KRT14	keratin 14
448834	0.16419	3.3801	1.3516	15.665	0.00039655	0.0013538	KPRP	keratinocyte proline rich protein
84560	2.8272	3.3175	-2.0484	9.5519	0.0084302	0.017184	MT4	metallothionein 4
3552	3.5608	3.3143	4.405	30.759	2.093e-07	2.4834e-06	IL1A	interleukin 1 alpha
26253	5.0281	3.1255	4.6308	61.573	4.2624e-14	4.3821e-12	CLEC4E	C-type lectin domain family 4 member E
55450	2.027	3.1092	0.10363	23.216	9.0911e-06	5.8163e-05	CAMK2N1	calcium/calmodulin dependent protein kinase II inhibitor 1
2312	-0.41388	3.0063	6.0341	48.78	2.5559e-11	1.1469e-09	FLG	filaggrin
6278	3.547	2.9911	3.2076	22.066	1.6163e-05	9.3567e-05	S100A7	S100 calcium binding protein A7
51702	1.5023	2.9429	3.1577	49.235	2.0359e-11	9.3954e-10	PADI3	peptidyl arginine deiminase 3
6700	1.5351	2.84	6.0585	20.525	3.4915e-05	0.00017813	SPRR2A	small proline rich protein 2A
7850	4.0027	2.7942	7.7882	42.179	6.9318e-10	1.9281e-08	IL1R2	interleukin 1 receptor type 2
643161	-0.14766	2.778	3.8605	22.291	1.444e-05	8.5201e-05	FAM25A	family with sequence similarity 25 member A
132724	1.8572	2.7706	5.4001	14.205	0.00082301	0.0024799	TMPRSS11B	transmembrane serine protease 11B
1269	1.6614	2.7502	2.9705	24.037	6.0322e-06	4.0964e-05	CNR2	cannabinoid receptor 2
1361	2.1173	2.6764	1.5128	34.87	2.6797e-08	4.3836e-07	CPB2	carboxypeptidase B2
3868	2.1583	2.6694	4.2018	22.643	1.2112e-05	7.3603e-05	KRT16	keratin 16
353145	2.9642	2.6591	-1.7219	8.0635	0.017744	0.032061	LCE3E	late cornified envelope 3E
64092	3.3309	2.6407	8.4232	42.135	7.0868e-10	1.9619e-08	SAMSN1	"SAM domain, SH3 domain and nuclear localization signals 1"
6698	1.0827	2.6361	2.5244	18.961	7.6333e-05	0.00034357	SPRR1A	small proline rich protein 1A
440068	5.0271	2.5991	2.431	98.35	4.402e-22	2.7502e-19	CARD17	caspase recruitment domain family member 17
81697	2.7663	2.5814	-2.4562	28.311	7.1169e-07	6.8977e-06	OR2B2	olfactory receptor family 2 subfamily B member 2
101929759	1.7369	2.5557	0.19489	22.27	1.4596e-05	8.5956e-05	LOC101929759	uncharacterized LOC101929759
2208	1.8234	2.5541	1.2668	22.472	1.3191e-05	7.9186e-05	FCER2	Fc fragment of IgE receptor II
83886	0.64366	2.5477	3.6815	28.623	6.0885e-07	6.049e-06	PRSS27	serine protease 27
1893	0.53571	2.5442	6.1746	20.455	3.617e-05	0.00018338	ECM1	extracellular matrix protein 1
336	3.6422	2.5047	-0.38096	26.738	1.5629e-06	1.3387e-05	APOA2	apolipoprotein A2
122402	3.9798	2.4977	3.9875	64.699	8.9305e-15	1.0362e-12	TDRD9	tudor domain containing 9
390502	3.1393	2.4836	-1.6941	19.325	6.3639e-05	0.00029553	SERPINA2	serpin family A member 2 (gene/pseudogene)
1906	3.4984	2.4693	2.4419	47.253	5.4853e-11	2.1893e-09	EDN1	endothelin 1
285533	3.9416	2.4577	5.3655	66.98	2.8547e-15	3.6229e-13	RNF175	ring finger protein 175
3039	7.9386	2.4435	7.5999	105.37	1.3179e-23	1.2593e-20	HBA1	hemoglobin subunit alpha 1
8807	3.5864	2.4393	5.724	59.266	1.3508e-13	1.2467e-11	IL18RAP	interleukin 18 receptor accessory protein
3040	7.935	2.4176	8.1799	100.83	1.2718e-22	9.3907e-20	HBA2	hemoglobin subunit alpha 2
57172	2.0356	2.4002	2.2569	22.61	1.2314e-05	7.4513e-05	CAMK1G	calcium/calmodulin dependent protein kinase IG
2352	3.7306	2.3719	0.99232	33.052	6.6514e-08	9.4527e-07	FOLR3	folate receptor gamma
414332	3.4546	2.3539	-1.636	18.162	0.00011381	0.00047807	LCN10	lipocalin 10
167	1.0237	2.3496	0.85828	15.924	0.00034846	0.001216	CRISP1	cysteine rich secretory protein 1
56729	4.7611	2.3186	-2.4779	45.993	1.0296e-10	3.767e-09	RETN	resistin
1281	3.4781	2.3103	3.6188	44.165	2.5681e-10	8.255e-09	COL3A1	collagen type III alpha 1 chain
199675	5.0339	2.2749	3.3034	70.032	6.2051e-16	9.1632e-14	MCEMP1	mast cell expressed membrane protein 1
8115	2.2188	2.2742	0.30848	9.5485	0.0084445	0.017207	TCL1A	T cell leukemia/lymphoma 1A
338339	3.7763	2.2662	2.7107	35.059	2.4378e-08	4.0741e-07	CLEC4D	C-type lectin domain family 4 member D
49860	-0.81515	2.2554	6.3038	20.514	3.5119e-05	0.00017905	CRNN	cornulin
84639	2.9919	2.2533	-2.0173	12.784	0.001675	0.0044994	IL1F10	interleukin 1 family member 10
115350	3.1651	2.2429	3.6501	26.738	1.5631e-06	1.3387e-05	FCRL1	Fc receptor like 1
343	0.51112	2.2408	0.54317	25.77	2.5361e-06	1.9979e-05	AQP8	aquaporin 8
3043	6.8954	2.2375	6.6758	78.024	1.1408e-17	2.8392e-15	HBB	hemoglobin subunit beta
241	3.2793	2.2342	5.6352	52.557	3.8677e-12	2.1968e-10	ALOX5AP	arachidonate 5-lipoxygenase activating protein
933	2.5023	2.2227	4.0854	22.859	1.0872e-05	6.7439e-05	CD22	CD22 molecule
1380	3.118	2.2088	2.8293	25.859	2.4248e-06	1.9215e-05	CR2	complement C3d receptor 2
6493	1.5271	2.1937	2.2584	26.388	1.8619e-06	1.5479e-05	SIM2	SIM bHLH transcription factor 2
1278	3.8179	2.1929	2.8513	39.71	2.383e-09	5.6101e-08	COL1A2	collagen type I alpha 2 chain
56300	2.9865	2.1834	1.3606	31.712	1.2998e-07	1.6731e-06	IL36G	interleukin 36 gamma
23209	1.5661	2.1672	1.379	19.274	6.5258e-05	0.00030192	MLC1	modulator of VRAC current 1
5079	2.0392	2.1508	4.467	16.112	0.00031725	0.001123	PAX5	paired box 5
128372	1.4185	2.1448	0.1743	19.712	5.2428e-05	0.00025115	OR6N1	olfactory receptor family 6 subfamily N member 1
115352	2.1137	2.1366	2.2641	20.958	2.8122e-05	0.00014904	FCRL3	Fc receptor like 3
6354	5.6715	2.1346	-0.5026	30.971	1.8826e-07	2.2703e-06	CCL7	C-C motif chemokine ligand 7
640	2.2281	2.1335	4.2144	23.316	8.6481e-06	5.5569e-05	BLK	"BLK proto-oncogene, Src family tyrosine kinase"
390036	3.5435	2.125	0.049061	49.862	1.488e-11	7.1098e-10	OR52K1	olfactory receptor family 52 subfamily K member 1
6423	3.5504	2.1149	1.0518	46.633	7.4785e-11	2.8719e-09	SFRP2	secreted frizzled related protein 2
974	1.651	2.1042	1.7763	11.303	0.003513	0.0082928	CD79B	CD79b molecule
8809	3.3041	2.0918	6.4646	62.369	2.8621e-14	3.0587e-12	IL18R1	interleukin 18 receptor 1
199786	1.1862	2.0917	2.3855	24.694	4.3432e-06	3.1328e-05	NIBAN3	niban apoptosis regulator 3
5173	3.8105	2.0804	-0.38816	21.079	2.6466e-05	0.00014146	PDYN	prodynorphin
26353	1.2161	2.0752	4.4622	21.703	1.9375e-05	0.00010813	HSPB8	heat shock protein family B (small) member 8
338785	2.1588	2.073	-1.1097	17.99	0.00012402	0.00051314	KRT79	keratin 79
5672	1.2614	2.06	-0.23354	9.0262	0.010965	0.021378	PSG4	pregnancy specific beta-1-glycoprotein 4
719	4.1722	2.0538	4.3578	111.08	7.5628e-25	1.1168e-21	C3AR1	complement C3a receptor 1
140902	3.9422	2.0485	-1.8526	17.546	0.00015489	0.00061699	R3HDML	R3H domain containing like
4184	1.2135	2.0419	-1.3402	11.241	0.0036232	0.008504	SMCP	sperm mitochondria associated cysteine rich protein
79094	1.2685	2.034	2.066	30.168	2.8124e-07	3.1791e-06	CHAC1	ChaC glutathione specific gamma-glutamylcyclotransferase 1
29947	2.0772	2.0331	-0.40553	22.263	1.4645e-05	8.6192e-05	DNMT3L	DNA methyltransferase 3 like
9437	1.8358	2.0243	0.5141	18.631	9.0021e-05	0.00039405	NCR1	natural cytotoxicity triggering receptor 1
79368	2.5563	2.0206	2.1576	22.146	1.5525e-05	9.0521e-05	FCRL2	Fc receptor like 2
90952	1.1473	2.0106	0.65453	22.234	1.4859e-05	8.7221e-05	ESAM	endothelial cell adhesion molecule
8744	1.4863	2.0096	-0.24745	21.697	1.9431e-05	0.00010839	TNFSF9	TNF superfamily member 9
54345	2.3062	2.0012	-3.6441	10.016	0.0066835	0.014147	SOX18	SRY-box transcription factor 18
4605	1.9276	1.9979	1.9543	32.551	8.5449e-08	1.1733e-06	MYBL2	MYB proto-oncogene like 2
162998	3.1069	1.9956	-1.544	20.7	3.1986e-05	0.00016573	OR7D2	olfactory receptor family 7 subfamily D member 2
149708	2.6808	1.9924	-0.58173	34.128	3.883e-08	6.0014e-07	WFDC5	WAP four-disulfide core domain 5
26212	2.2876	1.9905	-3.2253	15.591	0.00041166	0.0013946	OR2B6	olfactory receptor family 2 subfamily B member 6
10964	1.4022	1.9842	6.6851	26.885	1.4519e-06	1.2592e-05	IFI44L	interferon induced protein 44 like
5473	6.5904	1.9813	0.1147	83.737	6.5565e-19	2.2188e-16	PPBP	pro-platelet basic protein
6557	1.9479	1.9787	3.4929	18.53	9.4685e-05	0.00041026	SLC12A1	solute carrier family 12 member 1
374	1.5233	1.9547	3.3199	22.402	1.3662e-05	8.1562e-05	AREG	amphiregulin
6283	4.5781	1.944	3.1693	48.28	3.2824e-11	1.4106e-09	S100A12	S100 calcium binding protein A12
6753	3.809	1.9439	-0.38589	53.749	2.1304e-12	1.3253e-10	SSTR3	somatostatin receptor 3
5730	2.25	1.9418	-0.98831	18.833	8.1351e-05	0.00036155	PTGDS	prostaglandin D2 synthase
2207	3.8269	1.9328	4.8181	75.7	3.6478e-17	7.3153e-15	FCER1G	Fc fragment of IgE receptor Ig
23495	2.1733	1.9305	2.244	16.656	0.0002416	0.00089501	TNFRSF13B	TNF receptor superfamily member 13B
100506159	3.2081	1.905	-0.61316	29.535	3.8605e-07	4.1095e-06	LINC02470	long intergenic non-protein coding RNA 2470
53831	5.7323	1.8959	2.6743	100.3	1.6599e-22	1.1235e-19	GPR84	G protein-coupled receptor 84
820	2.3778	1.8944	-1.3108	21.797	1.8489e-05	0.00010439	CAMP	cathelicidin antimicrobial peptide
26539	1.7658	1.8903	-0.68095	17.273	0.00017749	0.00069223	OR10H1	olfactory receptor family 10 subfamily H member 1
107983988	3.5088	1.887	-2.3617	18.088	0.00011812	0.00049352	SPEM3	SPEM family member 3
2693	3.7704	1.8826	-0.43339	44.175	2.5557e-10	8.2372e-09	GHSR	growth hormone secretagogue receptor
114905	3.8796	1.8821	5.041	98.187	4.7759e-22	2.8733e-19	C1QTNF7	C1q and TNF related 7
944	2.8873	1.8796	3.6564	51.075	8.1117e-12	4.1567e-10	TNFSF8	TNF superfamily member 8
102723932	1.4236	1.8775	1.0005	13.032	0.0014795	0.0040583	LOC102723932	uncharacterized LOC102723932
110806280	0.80358	1.8722	0.47731	27.031	1.3499e-06	1.1865e-05	CCDC194	coiled-coil domain containing 194
643418	2.9343	1.8465	3.5118	22.22	1.4964e-05	8.7752e-05	LIPN	lipase family member N
146909	1.7647	1.8388	1.2143	41.529	9.5965e-10	2.5681e-08	KIF18B	kinesin family member 18B
4288	2.2403	1.8359	3.9048	59.418	1.252e-13	1.1824e-11	MKI67	marker of proliferation Ki-67
105373347	1.4522	1.8344	0.73755	13.137	0.0014042	0.0038885	LOC105373347	periphilin-1-like
9970	2.0798	1.8309	2.8025	41.992	7.6122e-10	2.0852e-08	NR1I3	nuclear receptor subfamily 1 group I member 3
12	3.4201	1.8293	4.1226	58.718	1.7762e-13	1.5941e-11	SERPINA3	serpin family A member 3
387837	3.1533	1.8277	0.022578	44.067	2.6969e-10	8.6238e-09	CLEC12B	C-type lectin domain family 12 member B
151888	2.2946	1.8275	2.5831	35.412	2.0438e-08	3.4984e-07	BTLA	B and T lymphocyte associated
119180	0.38727	1.8272	0.0068481	13.572	0.0011293	0.0032399	LYZL2	lysozyme like 2
51334	2.3567	1.8259	3.1834	29.722	3.5155e-07	3.83e-06	PRR16	proline rich 16
1901	3.0181	1.8227	0.45488	45.123	1.5906e-10	5.4853e-09	S1PR1	sphingosine-1-phosphate receptor 1
9834	1.5791	1.8222	2.1757	11.269	0.0035728	0.0084002	FAM30A	family with sequence similarity 30 member A
105372412	2.3893	1.8212	0.85211	25.404	3.0448e-06	2.3275e-05	105372412	NA
83897	2.0105	1.8206	-1.1768	13.989	0.00091679	0.0027176	KRTAP3-2	keratin associated protein 3-2
348378	1.778	1.8204	2.4321	31.987	1.1327e-07	1.4898e-06	SHISAL2A	shisa like 2A
26279	2.4833	1.8183	-2.0651	10.006	0.0067162	0.014205	PLA2G2D	phospholipase A2 group IID
340204	2.4759	1.8111	-1.3711	9.8748	0.0071732	0.015006	CLPSL1	colipase like 1
6689	0.254	1.8106	2.4679	19.625	5.477e-05	0.00026052	SPIB	Spi-B transcription factor
83416	2.5474	1.8081	3.6438	23.082	9.7216e-06	6.1471e-05	FCRL5	Fc receptor like 5
102723407	1.652	1.8064	-1.9735	7.1115	0.028559	0.047797	102723407	NA
10888	1.1759	1.806	1.4349	28.995	5.0562e-07	5.1527e-06	GPR83	G protein-coupled receptor 83
1527	2.3819	1.8053	1.6503	18.503	9.595e-05	0.00041474	TEX28	testis expressed 28
6582	2.5869	1.805	1.8263	29.2	4.5634e-07	4.7427e-06	SLC22A2	solute carrier family 22 member 2
4837	2.6712	1.797	1.6838	52.05	4.9834e-12	2.7534e-10	NNMT	nicotinamide N-methyltransferase
84518	0.88489	1.7954	3.0901	13.51	0.001165	0.0033259	CNFN	cornifelin
375686	3.5127	1.7916	2.0646	94.093	3.6981e-21	1.8204e-18	SPATC1	spermatogenesis and centriole associated 1
83417	0.77889	1.7864	1.6058	10.02	0.0066697	0.014123	FCRL4	Fc receptor like 4
973	1.4236	1.7862	2.0093	9.4999	0.0086522	0.017568	CD79A	CD79a molecule
63978	3.7869	1.7853	-1.4459	19.832	4.9375e-05	0.00023913	PRDM14	PR/SET domain 14
9332	3.1862	1.7827	5.3627	83.227	8.4641e-19	2.7513e-16	CD163	CD163 molecule
1840	1.7578	1.7757	1.9039	22.757	1.1441e-05	7.0426e-05	DTX1	deltex E3 ubiquitin ligase 1
6614	1.4599	1.7742	2.6961	24.409	5.0077e-06	3.5153e-05	SIGLEC1	sialic acid binding Ig like lectin 1
8796	1.4702	1.7718	6.6362	17.948	0.00012666	0.00052276	SCEL	sciellin
133874	2.739	1.7707	5.8996	42.03	7.4693e-10	2.0495e-08	C5orf58	chromosome 5 open reading frame 58
1118	1.9344	1.7675	2.5907	29.165	4.6434e-07	4.8104e-06	CHIT1	chitinase 1
9700	1.3661	1.7668	2.371	33.852	4.4586e-08	6.6937e-07	ESPL1	"extra spindle pole bodies like 1, separase"
116179	1.047	1.7556	0.49006	17.361	0.00016987	0.00066686	TGM7	transglutaminase 7
135295	2.104	1.755	2.7967	33.88	4.3968e-08	6.6193e-07	SRSF12	serine and arginine rich splicing factor 12
3624	2.3847	1.7499	2.5871	25.415	3.0288e-06	2.3175e-05	INHBA	inhibin subunit beta A
3358	1.3053	1.7349	2.0529	14.647	0.00065981	0.0020572	HTR2C	5-hydroxytryptamine receptor 2C
597	2.7907	1.7335	6.4514	25.735	2.5801e-06	2.0266e-05	BCL2A1	BCL2 related protein A1
127343	1.4884	1.7285	0.25782	16.483	0.00026349	0.00096281	DMBX1	diencephalon/mesencephalon homeobox 1
6870	0.736	1.7249	2.6844	15.338	0.00046704	0.0015472	TACR3	tachykinin receptor 3
768218	1.3419	1.7225	-3.6239	14.85	0.00059624	0.0018924	MIR766	microRNA 766
124912	3.0951	1.7135	-0.7828	14.236	0.00081037	0.0024495	SPACA3	sperm acrosome associated 3
493829	2.4577	1.7111	-0.16836	27.684	9.7362e-07	8.9657e-06	TRIM72	tripartite motif containing 72
27189	2.1913	1.7101	-1.7638	17.377	0.00016852	0.00066251	IL17C	interleukin 17C
4842	-0.0098265	1.7092	4.2787	14.346	0.0007672	0.0023408	NOS1	nitric oxide synthase 1
115650	0.68676	1.7073	2.0132	20.745	3.1274e-05	0.00016264	TNFRSF13C	TNF receptor superfamily member 13C
4318	3.4768	1.7032	3.5165	52.727	3.5516e-12	2.0386e-10	MMP9	matrix metallopeptidase 9
64902	1.1437	1.7013	1.1414	12.526	0.0019053	0.0050039	AGXT2	alanine--glyoxylate aminotransferase 2
729254	4.1613	1.7	0.402	74.404	6.9735e-17	1.2728e-14	LOC729254	hCG2045843
100313843	1.8065	1.6997	-1.3373	17.15	0.00018873	0.00073082	MIR711	microRNA 711
100423062	1.096	1.6982	3.3144	8.5444	0.013951	0.026187	IGLL5	immunoglobulin lambda like polypeptide 5
100130988	2.2909	1.6976	0.0070928	11.973	0.002513	0.0062958	SPATA48	spermatogenesis associated 48
389400	0.64225	1.6951	2.0527	15.193	0.00050214	0.0016448	GFRAL	GDNF family receptor alpha like
26251	1.8868	1.6933	3.343	46.504	7.9741e-11	3.0194e-09	KCNG2	potassium voltage-gated channel modifier subfamily G member 2
4110	1.0658	1.6919	-0.53671	9.0737	0.010707	0.020958	MAGEA11	MAGE family member A11
79682	1.6263	1.6908	4.6759	39.432	2.7382e-09	6.3049e-08	CENPU	centromere protein U
105378220	0.4542	1.6885	1.0675	23.934	6.3516e-06	4.2883e-05	MARCOL	MARCO like
79054	2.4963	1.688	0.94671	21.767	1.8761e-05	0.00010575	TRPM8	transient receptor potential cation channel subfamily M member 8
84873	1.2982	1.6876	1.469	11.255	0.0035983	0.0084515	ADGRG7	adhesion G protein-coupled receptor G7
105375814	1.0504	1.6869	-0.0032549	11.306	0.0035077	0.0082829	LOC105375814	uncharacterized LOC105375814
51266	2.3956	1.6818	1.9361	42.847	4.9652e-10	1.4547e-08	CLEC1B	C-type lectin domain family 1 member B
3200	2.5623	1.6782	0.22721	25.232	3.3187e-06	2.5027e-05	HOXA3	homeobox A3
199713	2.316	1.6682	1.1329	27.333	1.1606e-06	1.0439e-05	NLRP7	NLR family pyrin domain containing 7
105376650	1.4033	1.6536	0.1321	10.512	0.0052173	0.011509	105376650	NA
57379	2.5985	1.6509	-0.68762	12.027	0.0024454	0.0061558	AICDA	activation induced cytidine deaminase
116379	2.0169	1.6503	0.004222	13.857	0.00097955	0.0028774	IL22RA2	interleukin 22 receptor subunit alpha 2
9839	3.3665	1.6481	7.9641	79.168	6.439e-18	1.7432e-15	ZEB2	zinc finger E-box binding homeobox 2
9447	1.8685	1.6475	3.955	37.182	8.4359e-09	1.659e-07	AIM2	absent in melanoma 2
391211	0.63623	1.6361	0.81771	13.176	0.001377	0.0038252	OR2G6	olfactory receptor family 2 subfamily G member 6
79853	1.1895	1.6355	0.80589	24.525	4.726e-06	3.3517e-05	TM4SF20	transmembrane 4 L six family member 20
51512	1.8293	1.6318	1.5399	40.623	1.5097e-09	3.7556e-08	GTSE1	G2 and S-phase expressed 1
84676	2.9741	1.6238	-1.3191	18.11	0.00011683	0.00048961	TRIM63	tripartite motif containing 63
26246	1.0063	1.6235	-0.63866	12.781	0.0016771	0.0045024	OR2L2	olfactory receptor family 2 subfamily L member 2
81793	1.7722	1.6213	3.1041	26.636	1.6446e-06	1.3943e-05	TLR10	toll like receptor 10
119774	3.0039	1.6163	-2.097	31.598	1.376e-07	1.7503e-06	OR52K2	olfactory receptor family 52 subfamily K member 2
83543	0.6112	1.6151	2.825	20.346	3.8184e-05	0.00019174	AIF1L	allograft inflammatory factor 1 like
389208	1.4795	1.615	2.2008	18.145	0.0001148	0.00048163	TMPRSS11F	transmembrane serine protease 11F
55165	1.4049	1.6142	2.1635	39.52	2.6197e-09	6.0706e-08	CEP55	centrosomal protein 55
100132916	0.16005	1.6091	2.0204	29.408	4.1129e-07	4.3496e-06	SHISAL2B	shisa like 2B
23601	4.4876	1.6075	3.625	89.583	3.5257e-20	1.3636e-17	CLEC5A	C-type lectin domain containing 5A
171558	2.0436	1.6057	-1.4471	16.022	0.00033179	0.0011657	PTCRA	pre T cell antigen receptor alpha
100847062	2.0068	1.6036	-3.2832	10.191	0.0061235	0.01314	MIR5195	microRNA 5195
374470	1.8335	1.6019	3.9432	21.324	2.342e-05	0.00012745	C12orf42	chromosome 12 open reading frame 42
83887	0.48092	1.6018	1.5556	19.126	7.0286e-05	0.00032116	TTLL2	tubulin tyrosine ligase like 2
91543	0.43661	1.6017	6.4872	28.7	5.8603e-07	5.8546e-06	RSAD2	radical S-adenosyl methionine domain containing 2
79933	0.19642	1.6017	1.3847	20.487	3.5593e-05	0.0001809	SYNPO2L	synaptopodin 2 like
54331	3.3507	1.6011	6.9669	69.559	7.8615e-16	1.1202e-13	GNG2	G protein subunit gamma 2
80008	1.1901	1.5964	3.441	20.86	2.9531e-05	0.00015504	TMEM156	transmembrane protein 156
286530	1.9185	1.5963	3.7274	32.089	1.0762e-07	1.4307e-06	P2RY8	P2Y receptor family member 8
6543	2.3656	1.5963	0.86851	25.86	2.4239e-06	1.9215e-05	SLC8A2	solute carrier family 8 member A2
83483	1.5509	1.5956	0.97715	22.55	1.2688e-05	7.6421e-05	PLVAP	plasmalemma vesicle associated protein
5026	1.5346	1.5955	3.1027	19.019	7.4161e-05	0.00033575	P2RX5	purinergic receptor P2X 5
11005	1.2201	1.5948	6.143	15.188	0.00050353	0.0016487	SPINK5	serine peptidase inhibitor Kazal type 5
8756	1.2096	1.5946	1.6808	13.925	0.00094689	0.0027941	ADAM7	ADAM metallopeptidase domain 7
84824	2.2447	1.5889	0.74446	12.33	0.0021013	0.0054266	FCRLA	Fc receptor like A
80231	1.7675	1.5833	1.7703	35.347	2.1111e-08	3.5984e-07	CXorf21	chromosome X open reading frame 21
9636	0.06618	1.5749	5.3913	25.492	2.9137e-06	2.2389e-05	ISG15	ISG15 ubiquitin like modifier
9833	1.4465	1.5723	3.9667	48.784	2.5506e-11	1.1469e-09	MELK	maternal embryonic leucine zipper kinase
9212	1.5938	1.5681	0.075149	32.888	7.218e-08	1.0134e-06	AURKB	aurora kinase B
105369413	2.1835	1.5655	-0.050965	16.642	0.00024338	0.00090017	LINC02734	long intergenic non-protein coding RNA 2734
1310	1.9026	1.5651	3.9884	20.079	4.3641e-05	0.00021541	COL19A1	collagen type XIX alpha 1 chain
283420	2.5689	1.5638	1.2118	41.944	7.7978e-10	2.1217e-08	CLEC9A	C-type lectin domain containing 9A
2765	0.79296	1.5635	2.035	15.554	0.00041934	0.001415	GML	glycosylphosphatidylinositol anchored molecule like
55532	1.2702	1.5576	3.2922	12.091	0.0023685	0.0059826	SLC30A10	solute carrier family 30 member 10
100141515	1.4917	1.5574	-0.36256	11.265	0.003579	0.0084134	C17orf99	chromosome 17 open reading frame 99
6374	6.4656	1.5564	4.1813	131.07	3.4522e-29	1.8692e-25	CXCL5	C-X-C motif chemokine ligand 5
100462983	-0.99552	1.5475	1.0768	48.377	3.1262e-11	1.3578e-09	MTRNR2L3	MT-RNR2 like 3
56062	1.0552	1.5471	1.7036	10.932	0.0042283	0.0096671	KLHL4	kelch like family member 4
140706	3.6209	1.5428	0.21557	49.318	1.9529e-11	9.0638e-10	CCM2L	CCM2 like scaffold protein
256435	3.0769	1.5418	6.5508	73.696	9.9354e-17	1.7542e-14	ST6GALNAC3	"ST6 N-acetylgalactosaminide alpha-2,6-sialyltransferase 3"
3434	0.48528	1.5364	5.6667	21.601	2.0393e-05	0.00011279	IFIT1	interferon induced protein with tetratricopeptide repeats 1
64066	2.9197	1.5358	-2.326	11.35	0.00343	0.0081303	MMP27	matrix metallopeptidase 27
203562	2.023	1.5352	-2.3485	18.456	9.8227e-05	0.00042317	TMEM31	transmembrane protein 31
388698	2.1856	1.5344	-0.47436	26.953	1.4035e-06	1.2264e-05	FLG2	filaggrin family member 2
203447	2.1056	1.5332	0.44024	11.915	0.0025858	0.0064403	NRK	Nik related kinase
344901	1.692	1.5324	0.8443	13.383	0.0012413	0.0035013	OSTN	osteocrin
26494	2.0289	1.5301	-2.1527	8.9299	0.011506	0.022242	OR8G1	olfactory receptor family 8 subfamily G member 1 (gene/pseudogene)
27299	1.8763	1.527	2.9681	59.026	1.523e-13	1.3821e-11	ADAMDEC1	ADAM like decysin 1
327657	2.6296	1.5267	-0.24208	19.786	5.0517e-05	0.00024358	SERPINA9	serpin family A member 9
5140	1.494	1.5252	6.2492	25.005	3.7171e-06	2.7521e-05	PDE3B	phosphodiesterase 3B
5138	2.3413	1.5165	3.3496	28.41	6.7729e-07	6.6237e-06	PDE2A	phosphodiesterase 2A
922	2.309	1.5158	0.67451	18.215	0.00011084	0.00046828	CD5L	CD5 molecule like
2559	1.4717	1.5156	1.9575	11.234	0.0036352	0.0085295	GABRA6	gamma-aminobutyric acid type A receptor subunit alpha6
3973	1.185	1.5151	1.5232	12.984	0.0015158	0.0041425	LHCGR	luteinizing hormone/choriogonadotropin receptor
105378696	2.1408	1.5134	-1.8168	15.515	0.0004275	0.0014357	TMEM275	transmembrane protein 275
101928721	1.2059	1.5129	0.89097	9.6534	0.0080128	0.016484	LOC101928721	uncharacterized LOC101928721
151112	1.9857	1.5127	-1.524	8.1239	0.017216	0.031249	ZSWIM2	zinc finger SWIM-type containing 2
8840	1.9782	1.5126	1.7048	21.883	1.7704e-05	0.00010084	CCN4	cellular communication network factor 4
646588	1.2378	1.5115	2.9438	14.75	0.00062675	0.0019726	LOC646588	uncharacterized LOC646588
219537	0.15553	1.5098	2.9549	36.19	1.3852e-08	2.5288e-07	SMTNL1	smoothelin like 1
9595	1.9857	1.5028	6.3732	26.644	1.6382e-06	1.3902e-05	CYTIP	cytohesin 1 interacting protein
57113	1.776	1.5028	2.0851	16.319	0.00028607	0.001031	TRPC7	transient receptor potential cation channel subfamily C member 7
43849	1.4886	1.5028	1.3823	15.168	0.00050845	0.0016622	KLK12	kallikrein related peptidase 12
80119	1.5358	1.5004	-0.034219	28.719	5.8032e-07	5.801e-06	PIF1	PIF1 5'-to-3' DNA helicase
143503	2.5056	-1.5146	-2.1653	29.302	4.3372e-07	4.5572e-06	OR51E1	olfactory receptor family 51 subfamily E member 1
23281	-0.75163	-1.5155	5.1812	15.468	0.00043766	0.0014655	MTUS2	microtubule associated scaffold protein 2
391365	-0.61476	-1.5308	0.8013	20.473	3.583e-05	0.00018194	SULT6B1	sulfotransferase family 6B member 1
149954	-0.91719	-1.5361	0.98666	8.5843	0.013676	0.02575	BPIFB4	BPI fold containing family B member 4
541465	2.7782	-1.5381	-1.0595	15.968	0.00034084	0.0011922	CT45A6	cancer/testis antigen family 45 member A6
50835	-0.56265	-1.5464	-3.3499	7.2258	0.026973	0.045593	TAS2R9	taste 2 receptor member 9
100287178	-0.14591	-1.5474	0.042887	14.263	0.00079946	0.0024215	USP17L11	ubiquitin specific peptidase 17 like family member 11
5348	-1.4059	-1.5519	0.98294	37.784	6.2428e-09	1.2853e-07	FXYD1	FXYD domain containing ion transport regulator 1
165257	-1.3217	-1.5568	-1.1662	15.598	0.00041004	0.0013908	C1QL2	complement C1q like 2
388394	-2.299	-1.6033	-0.54833	38.986	3.4222e-09	7.615e-08	RPRML	reprimo like
11249	0.12001	-1.6033	1.6167	22.63	1.2188e-05	7.3904e-05	NXPH2	neurexophilin 2
55997	-1.0677	-1.6056	-0.01057	20.18	4.1497e-05	0.00020608	CFC1	"cripto, FRL-1, cryptic family 1"
4747	0.49239	-1.626	-2.5764	11.709	0.0028663	0.0070132	NEFL	neurofilament light
85319	0.14954	-1.6276	3.1699	19.08	7.1926e-05	0.00032711	BAGE2	BAGE family member 2
594857	0.76722	-1.6409	-3.3609	10.857	0.0043901	0.0099822	NPS	neuropeptide S
348158	1.6629	-1.641	-0.55165	13.909	0.00095436	0.0028151	ACSM2B	acyl-CoA synthetase medium chain family member 2B
57586	-0.13319	-1.6457	0.76933	15.292	0.00047803	0.0015782	SYT13	synaptotagmin 13
8326	-2.0613	-1.6467	-1.494	36.598	1.1291e-08	2.1303e-07	FZD9	frizzled class receptor 9
9287	2.3525	-1.6632	-2.4943	15.364	0.00046112	0.0015321	TAAR2	trace amine associated receptor 2 (gene/pseudogene)
441521	2.4584	-1.68	-0.8656	13.716	0.001051	0.0030427	CT45A5	cancer/testis antigen family 45 member A5
653192	1.5414	-1.6847	-2.2398	9.9954	0.0067535	0.014268	TRIM43B	tripartite motif containing 43B
2865	0.73837	-1.6877	0.29393	11.943	0.0025505	0.006371	FFAR3	free fatty acid receptor 3
64168	-0.95936	-1.6936	3.9572	22.172	1.5322e-05	8.9466e-05	NECAB1	N-terminal EF-hand calcium binding protein 1
266629	-2.6277	-1.694	6.6508	75.311	4.4302e-17	8.6704e-15	SEC14L3	SEC14 like lipid binding 3
84968	-2.1364	-1.7143	0.58635	33.779	4.6229e-08	6.9084e-07	PNMA6A	PNMA family member 6A
55753	0.052699	-1.7227	-0.16088	18.849	8.0715e-05	0.00035941	OGDHL	oxoglutarate dehydrogenase like
653275	-1.2573	-1.7238	-0.30833	23.399	8.2984e-06	5.379e-05	CFC1B	"cripto, FRL-1, cryptic family 1B"
388818	0.54262	-1.7254	-3.0842	10.775	0.0045729	0.010343	KRTAP26-1	keratin associated protein 26-1
56154	1.195	-1.7372	0.32649	24.106	5.8262e-06	3.9731e-05	TEX15	"testis expressed 15, meiosis and synapsis associated"
1188	-1.4893	-1.7412	2.2367	54.29	1.626e-12	1.044e-10	CLCNKB	chloride voltage-gated channel Kb
10117	-1.0811	-1.7419	1.1247	33.63	4.982e-08	7.3866e-07	ENAM	enamelin
284415	-0.12221	-1.7494	0.074616	8.4083	0.014933	0.027729	VSTM1	V-set and transmembrane domain containing 1
494141	-0.28917	-1.7501	-2.4053	7.1621	0.027847	0.046821	SLC25A51P4	SLC25A51 pseudogene 4
2866	0.53371	-1.7584	-0.30882	8.9644	0.011309	0.021908	GPR42	G protein-coupled receptor 42 (gene/pseudogene)
100287327	-0.36977	-1.7721	-1.6442	13.538	0.0011486	0.0032857	USP17L17	ubiquitin specific peptidase 17 like family member 17
3791	-0.37085	-1.7828	1.9954	25.28	3.2401e-06	2.4514e-05	KDR	kinase insert domain receptor
100130520	1.0057	-1.7939	-0.87426	20.818	3.0162e-05	0.00015779	CD300H	CD300H molecule (gene/pseudogene)
79192	0.25222	-1.8008	-2.6282	12.61	0.0018271	0.0048298	IRX1	iroquois homeobox 1
643803	0.19797	-1.8062	-3.5216	11.019	0.0040475	0.0093233	KRTAP24-1	keratin associated protein 24-1
50508	2.244	-1.8068	-0.45786	25.802	2.4957e-06	1.9709e-05	NOX3	NADPH oxidase 3
3346	-6.1637	-1.8273	2.3368	14.515	0.00070478	0.0021761	HTN1	histatin 1
547	0.62673	-1.8303	0.7563	18.831	8.1434e-05	0.00036172	KIF1A	kinesin family member 1A
389762	3.1737	-1.8337	-1.5066	21.983	1.6846e-05	9.6797e-05	SPATA31D3	SPATA31 subfamily D member 3
127124	-0.70743	-1.8471	-0.13409	16.835	0.00022092	0.00083243	ATP6V1G3	ATPase H+ transporting V1 subunit G3
400120	-0.4582	-1.8531	-0.73367	9.9673	0.0068489	0.014437	SERTM1	serine rich and transmembrane domain containing 1
26689	1.997	-1.8595	-1.9369	26.476	1.7817e-06	1.4957e-05	OR4D1	olfactory receptor family 4 subfamily D member 1
6373	-1.8397	-1.9085	2.1444	16.182	0.00030628	0.0010915	CXCL11	C-X-C motif chemokine ligand 11
341392	0.030982	-1.911	-0.4622	17.058	0.00019764	0.00075886	ACSM4	acyl-CoA synthetase medium chain family member 4
643812	0.58275	-1.9511	-3.7546	13.282	0.001306	0.0036573	KRTAP27-1	keratin associated protein 27-1
8471	-1.3903	-1.9959	-0.46588	39.832	2.2423e-09	5.3485e-08	IRS4	insulin receptor substrate 4
2922	1.4805	-2.0016	-2.1572	21.49	2.1553e-05	0.00011848	GRP	gastrin releasing peptide
3773	-1.1887	-2.0197	3.8746	35.035	2.4676e-08	4.1084e-07	KCNJ16	potassium inwardly rectifying channel subfamily J member 16
164656	-0.56146	-2.0334	1.1246	20.242	4.0231e-05	0.00020059	TMPRSS6	transmembrane serine protease 6
84618	0.39733	-2.0338	-1.9821	9.1026	0.010553	0.020706	NT5C1A	"5'-nucleotidase, cytosolic IA"
26534	-0.53958	-2.0668	-3.2413	13.16	0.0013879	0.0038504	OR10G2	olfactory receptor family 10 subfamily G member 2
5544	-2.1288	-2.0703	1.9477	43.797	3.0874e-10	9.6818e-09	PRB3	proline rich protein BstNI subfamily 3
121391	-0.46438	-2.0755	-2.0682	9.5744	0.0083359	0.017024	KRT74	keratin 74
388021	0.84623	-2.1033	0.9753	18.053	0.00012017	0.00050018	TMEM179	transmembrane protein 179
5313	-0.8797	-2.1044	-0.35326	16.08	0.00032228	0.0011383	PKLR	pyruvate kinase L/R
126014	-0.3398	-2.1117	1.7162	20.861	2.952e-05	0.00015504	OSCAR	osteoclast associated Ig-like receptor
56849	0.34291	-2.1196	-3.4089	13.199	0.001361	0.0037863	TCEAL7	transcription elongation factor A like 7
4808	0.28996	-2.1225	-2.5326	16.498	0.00026157	0.00095652	NHLH2	nescient helix-loop-helix 2
5949	1.0743	-2.1256	-3.0285	22.362	1.3936e-05	8.284e-05	RBP3	retinol binding protein 3
388585	-1.9011	-2.1648	-2.2446	26.69	1.6007e-06	1.3642e-05	HES5	hes family bHLH transcription factor 5
139065	0.31204	-2.2582	-2.0111	10.484	0.0052902	0.011647	SLITRK4	SLIT and NTRK like family member 4
81551	0.36978	-2.2698	-0.88256	17.062	0.00019724	0.00075781	STMN4	stathmin 4
337959	-0.42456	-2.2762	-3.8036	11.463	0.0032422	0.0077576	KRTAP13-2	keratin associated protein 13-2
3347	-8.1861	-2.2796	5.695	18.807	8.2427e-05	0.00036512	HTN3	histatin 3
407018	-1.3111	-2.2844	-0.48004	20.47	3.5884e-05	0.0001821	MIR27A	microRNA 27a
100462981	-2.8867	-2.2868	5.3892	56.363	5.7662e-13	4.3164e-11	MTRNR2L2	MT-RNR2 like 2
25823	-1.1008	-2.3491	-2.5657	12.913	0.0015701	0.0042694	TPSG1	tryptase gamma 1
374308	0.82851	-2.3576	-1.4716	17.45	0.00016248	0.00064278	PTCHD3	patched domain containing 3
8912	-1.6627	-2.376	1.7264	43.982	2.815e-10	8.966e-09	CACNA1H	calcium voltage-gated channel subunit alpha1 H
1668	-0.76212	-2.3936	0.79187	12.769	0.0016874	0.0045247	DEFA3	defensin alpha 3
9083	2.3403	-2.4289	-1.3656	19.819	4.971e-05	0.00024032	BPY2	basic charge Y-linked 2
57575	1.0955	-2.4967	-0.088915	23.502	7.8803e-06	5.1491e-05	PCDH10	protocadherin 10
2831	-3.5887	-2.5655	0.57781	70.972	3.8775e-16	6.0563e-14	NPBWR1	neuropeptides B and W receptor 1
55600	-2.3859	-2.6906	0.61874	37.542	7.0454e-09	1.4234e-07	ITLN1	intelectin 1
283685	0.56443	-2.7978	-2.5162	12.344	0.0020871	0.0053969	GOLGA6L2	golgin A6 family like 2
81696	-0.019616	-2.8511	0.0074304	12.169	0.0022779	0.0058015	OR5V1	olfactory receptor family 5 subfamily V member 1
23784	0.69191	-2.8547	0.46536	21.505	2.139e-05	0.00011778	POTEH	POTE ankyrin domain family member H
4656	0.12144	-2.8972	-3.3937	11.064	0.0039574	0.0091521	MYOG	myogenin
64714	-2.4211	-2.9304	-1.3682	53.594	2.3023e-12	1.3955e-10	PDIA2	protein disulfide isomerase family A member 2
404785	0.60526	-2.9678	0.66371	20.766	3.0956e-05	0.00016133	POTEG	POTE ankyrin domain family member G
441864	-0.18012	-2.9855	-1.8123	12.008	0.0024686	0.0062027	TARM1	"T cell-interacting, activating receptor on myeloid cells 1"
378950	0.85511	-3.0136	-1.348	9.8426	0.0072897	0.015218	RBMY1E	RNA binding motif protein Y-linked family 1 member E
7365	1.2687	-3.0379	-2.4393	15.85	0.00036162	0.0012535	UGT2B10	UDP glucuronosyltransferase family 2 member B10
6299	-2.1472	-3.0573	-0.41558	10.721	0.0046974	0.010561	SALL1	spalt like transcription factor 1
100507003	-0.051531	-3.0655	-1.8657	8.4358	0.01473	0.027402	GFY	golgi associated olfactory signaling regulator
27164	1.3217	-3.0685	-2.097	13.088	0.0014385	0.0039647	SALL3	spalt like transcription factor 3
164045	-4.6625	-3.0882	13.125	54.597	1.3942e-12	8.987e-11	HFM1	helicase for meiosis 1
64641	0.26788	-3.1118	1.7959	24.271	5.3665e-06	3.7159e-05	EBF2	EBF transcription factor 2
1719	-3.9213	-3.1988	8.3402	94.442	3.106e-21	1.5767e-18	DHFR	dihydrofolate reductase
26080	-0.40692	-3.2154	0.29671	25.481	2.9304e-06	2.2507e-05	FAM230C	family with sequence similarity 230 member C
3736	-1.7435	-3.2935	0.51703	36.217	1.3667e-08	2.5143e-07	KCNA1	potassium voltage-gated channel subfamily A member 1
9271	-0.66694	-3.2972	-0.64231	18.165	0.00011362	0.00047765	PIWIL1	piwi like RNA-mediated gene silencing 1
1667	-1.8384	-3.3543	0.95636	21.821	1.8264e-05	0.00010337	DEFA1	defensin alpha 1
81796	-4.8432	-3.4337	11.368	58.763	1.7365e-13	1.5671e-11	SLCO5A1	solute carrier organic anion transporter family member 5A1
100462977	-4.3358	-3.4756	-0.72741	32.795	7.562e-08	1.0526e-06	MTRNR2L1	MT-RNR2 like 1
123876	0.012584	-3.6373	-0.71063	11.988	0.0024942	0.0062573	ACSM2A	acyl-CoA synthetase medium chain family member 2A
100463488	-5.6001	-3.6997	0.4451	26.98	1.3844e-06	1.213e-05	MTRNR2L10	MT-RNR2 like 10
1472	-6.7371	-3.7578	2.5301	34.268	3.6212e-08	5.6665e-07	CST4	cystatin S
10407	0.084676	-3.7833	-0.95358	13.263	0.0013182	0.003683	SPAG11B	sperm associated antigen 11B
353164	-3.2451	-3.8855	-1.8063	47.242	5.515e-11	2.1957e-09	TAS2R42	taste 2 receptor member 42
5100	-2.2306	-4.1349	-2.5737	13.748	0.0010343	0.0030044	PCDH8	protocadherin 8
1469	-6.6492	-4.1466	4.3875	79.253	6.1733e-18	1.6996e-15	CST1	cystatin SN
378948	-0.87168	-4.203	0.55297	11.58	0.0030584	0.0073984	RBMY1B	RNA binding motif protein Y-linked family 1 member B
5940	-0.86359	-4.2111	0.55736	11.618	0.0030009	0.0072873	RBMY1A1	RNA binding motif protein Y-linked family 1 member A1
257202	-4.0138	-4.257	2.0074	24.489	4.8107e-06	3.402e-05	GPX6	glutathione peroxidase 6
26998	-2.7532	-4.3475	0.61404	52.851	3.339e-12	1.9371e-10	FETUB	fetuin B
398	-3.6911	-4.5399	-2.4819	24.252	5.4177e-06	3.7465e-05	ARHGDIG	Rho GDP dissociation inhibitor gamma
1179	-3.6362	-4.6699	3.3919	105.74	1.0942e-23	1.1109e-20	CLCA1	chloride channel accessory 1
378949	-1.4807	-5.8446	-1.0251	17.062	0.00019721	0.00075781	RBMY1D	RNA binding motif protein Y-linked family 1 member D

## Sheet: Table S4
Table S4. All DE genes (KR-patients versus RG-patients ).
EntrezID	logFC	logCPM	LR	P.Value	adj.P.Val	Symbols	Name
6696	4.8139	4.6113	81.532	1.7245e-19	2.8435e-15	SPP1	secreted phosphoprotein 1
123	2.5346	4.7438	79.038	6.0927e-19	5.0231e-15	PLIN2	perilipin 2
212	3.2304	1.8291	69.965	6.0361e-17	3.3176e-13	ALAS2	5'-aminolevulinate synthase 2
8685	4.6277	2.32	67.694	1.9099e-16	7.8729e-13	MARCO	macrophage receptor with collagenous structure
54557	2.0128	4.3402	66.059	4.3763e-16	1.4432e-12	SGTB	small glutamine rich tetratricopeptide repeat containing beta
29015	2.0123	4.4782	64.145	1.1556e-15	3.1758e-12	SLC43A3	solute carrier family 43 member 3
8613	1.5538	6.6726	62.837	2.2455e-15	5.2893e-12	PLPP3	phospholipid phosphatase 3
10602	2.1973	7.5325	60.692	6.6743e-15	1.2253e-11	CDC42EP3	CDC42 effector protein 3
6351	3.5922	4.459	60.688	6.6878e-15	1.2253e-11	CCL4	C-C motif chemokine ligand 4
6374	4.8674	4.1548	60.299	8.1491e-15	1.3437e-11	CXCL5	C-X-C motif chemokine ligand 5
9034	3.1528	4.4764	57.006	4.3458e-14	6.5144e-11	CCRL2	C-C motif chemokine receptor like 2
3952	4.2683	0.24007	56.622	5.283e-14	7.2593e-11	LEP	leptin
100130733	2.1986	2.3628	54.881	1.2804e-13	1.624e-10	LRRC70	leucine rich repeat containing 70
575	2.6387	2.2636	54.442	1.6008e-13	1.8854e-10	ADGRB1	adhesion G protein-coupled receptor B1
8876	1.9889	5.3266	54.288	1.732e-13	1.9039e-10	VNN1	vanin 1
3679	1.8427	2.529	53.206	3.0029e-13	3.0947e-10	ITGA7	integrin subunit alpha 7
3990	2.4167	5.6324	52.799	3.6943e-13	3.5832e-10	LIPC	"lipase C, hepatic type"
205	1.7002	3.1472	51.178	8.4347e-13	7.7267e-10	AK4	adenylate kinase 4
414236	2.7404	5.6852	50.862	9.9074e-13	8.598e-10	C10orf55	chromosome 10 open reading frame 55 (putative)
122011	3.2114	0.52447	50.43	1.2346e-12	1.0179e-09	CSNK1A1L	casein kinase 1 alpha 1 like
170371	2.1608	3.6787	50.008	1.531e-12	1.2022e-09	TMEM273	transmembrane protein 273
5328	2.7446	5.6861	49.586	1.8984e-12	1.4228e-09	PLAU	"plasminogen activator, urokinase"
6348	3.5311	5.04	49.288	2.2098e-12	1.5813e-09	CCL3	C-C motif chemokine ligand 3
140885	2.2763	6.0053	49.208	2.3015e-12	1.5813e-09	SIRPA	signal regulatory protein alpha
118788	2.0846	7.316	48.944	2.6332e-12	1.7368e-09	PIK3AP1	phosphoinositide-3-kinase adaptor protein 1
3240	1.814	2.5493	48.674	3.0224e-12	1.9168e-09	HP	haptoglobin
51733	2.7139	3.1514	47.25	6.2497e-12	3.8167e-09	UPB1	beta-ureidopropionase 1
54797	-2.094	5.5325	47.079	6.817e-12	4.0145e-09	MED18	mediator complex subunit 18
102724957	3.5462	2.7622	46.492	9.1988e-12	5.2303e-09	LOC102724957	uncharacterized LOC102724957
57407	-1.1261	5.6732	46.284	1.0231e-11	5.6231e-09	NMRAL1	NmrA like redox sensor 1
5004	2.3267	2.4399	45.849	1.277e-11	6.7923e-09	ORM1	orosomucoid 1
4814	1.8213	5.2882	45.408	1.5996e-11	8.0991e-09	NINJ1	ninjurin 1
57823	2.1965	4.9548	45.382	1.6209e-11	8.0991e-09	SLAMF7	SLAM family member 7
3039	5.4415	7.585	45.135	1.8389e-11	8.9182e-09	HBA1	hemoglobin subunit alpha 1
90167	2.5894	-0.30852	44.839	2.139e-11	1.0077e-08	FRMD7	FERM domain containing 7
22797	1.8364	5.2383	44.656	2.3484e-11	1.0756e-08	TFEC	transcription factor EC
25890	1.2137	4.3597	44.575	2.4474e-11	1.0907e-08	ABI3BP	ABI family member 3 binding protein
57655	1.7832	5.3243	44.198	2.9673e-11	1.2677e-08	GRAMD1A	GRAM domain containing 1A
8905	1.141	3.7951	44.136	3.0628e-11	1.2677e-08	AP1S2	adaptor related protein complex 1 subunit sigma 2
100462983	-2.5804	1.1074	44.128	3.0753e-11	1.2677e-08	MTRNR2L3	MT-RNR2 like 3
962	2.1894	5.6452	43.619	3.9896e-11	1.6045e-08	CD48	CD48 molecule
148979	2.449	2.1176	43.525	4.1868e-11	1.6437e-08	GLIS1	GLIS family zinc finger 1
10268	3.4737	1.178	43.375	4.5198e-11	1.7064e-08	RAMP3	receptor activity modifying protein 3
3040	5.463	8.165	43.36	4.5533e-11	1.7064e-08	HBA2	hemoglobin subunit alpha 2
196410	2.939	-0.50518	43.201	4.9384e-11	1.8095e-08	METTL7B	methyltransferase like 7B
777	2.2712	4.0116	43.096	5.2124e-11	1.8684e-08	CACNA1E	calcium voltage-gated channel subunit alpha1 E
200316	-1.1164	4.4102	42.5	7.0685e-11	2.435e-08	APOBEC3F	apolipoprotein B mRNA editing enzyme catalytic subunit 3F
5648	2.8292	0.45912	42.486	7.1203e-11	2.435e-08	MASP1	mannan binding lectin serine peptidase 1
414243	2.2097	3.0445	42.454	7.2361e-11	2.435e-08	LINC00595	long intergenic non-protein coding RNA 595
51363	1.8262	7.2016	42.306	7.8037e-11	2.5735e-08	CHST15	carbohydrate sulfotransferase 15
135	2.3113	4.503	42.061	8.8464e-11	2.7814e-08	ADORA2A	adenosine A2a receptor
4223	3.0603	-0.036625	42.058	8.8585e-11	2.7814e-08	MEOX2	mesenchyme homeobox 2
965	1.1645	6.1596	42.041	8.9401e-11	2.7814e-08	CD58	CD58 molecule
4923	2.601	2.1533	41.985	9.1958e-11	2.8079e-08	NTSR1	neurotensin receptor 1
732253	3.7544	-0.254	41.856	9.8268e-11	2.9461e-08	TDRG1	testis development related 1
6324	2.2322	1.5806	41.77	1.0265e-10	3.0224e-08	SCN1B	sodium voltage-gated channel beta subunit 1
8740	2.4331	4.0423	41.673	1.0787e-10	3.1205e-08	TNFSF14	TNF superfamily member 14
5265	2.585	6.9017	41.181	1.3873e-10	3.9441e-08	SERPINA1	serpin family A member 1
152877	-2.4351	4.5119	41.095	1.4499e-10	4.0522e-08	FAM53A	family with sequence similarity 53 member A
53831	3.776	2.6279	40.977	1.5401e-10	4.2258e-08	GPR84	G protein-coupled receptor 84
6690	2.8864	0.89825	40.948	1.5633e-10	4.2258e-08	SPINK1	serine peptidase inhibitor Kazal type 1
6521	3.7933	0.15824	40.889	1.6115e-10	4.2858e-08	SLC4A1	solute carrier family 4 member 1 (Diego blood group)
8092	1.9285	-0.65024	40.642	1.8282e-10	4.7848e-08	ALX1	ALX homeobox 1
874	-1.5008	3.8643	40.415	2.0537e-10	5.2912e-08	CBR3	carbonyl reductase 3
340120	2.6609	-0.33142	40.261	2.2225e-10	5.5867e-08	ANKRD34B	ankyrin repeat domain 34B
50834	2.1941	0.8266	40.249	2.2362e-10	5.5867e-08	TAS2R1	taste 2 receptor member 1
7185	1.8365	5.3605	40.055	2.4685e-10	5.9447e-08	TRAF1	TNF receptor associated factor 1
54520	1.0256	7.279	40.049	2.4772e-10	5.9447e-08	CCDC93	coiled-coil domain containing 93
4360	2.2536	4.0089	40.04	2.4876e-10	5.9447e-08	MRC1	mannose receptor C-type 1
150165	3.5844	0.002805	39.975	2.572e-10	6.0586e-08	XKR3	XK related 3
26577	2.4458	1.4367	39.906	2.6653e-10	6.19e-08	PCOLCE2	procollagen C-endopeptidase enhancer 2
1305	2.4612	1.4886	39.841	2.7548e-10	6.309e-08	COL13A1	collagen type XIII alpha 1 chain
7620	-1.3648	6.4392	39.782	2.8391e-10	6.4128e-08	ZNF69	zinc finger protein 69
2899	3.3202	1.7006	39.417	3.4232e-10	7.4269e-08	GRIK3	glutamate ionotropic receptor kainate type subunit 3
3575	1.77	4.3381	39.098	4.0309e-10	8.6319e-08	IL7R	interleukin 7 receptor
9589	1.0798	6.9781	39.038	4.1556e-10	8.7849e-08	WTAP	WT1 associated protein
285848	1.5826	2.8519	38.926	4.4014e-10	9.1867e-08	PNPLA1	patatin like phospholipase domain containing 1
8399	-1.0953	5.4851	38.821	4.6452e-10	9.5094e-08	PLA2G10	phospholipase A2 group X
1435	1.7723	4.0482	38.81	4.6714e-10	9.5094e-08	CSF1	colony stimulating factor 1
2268	2.6901	5.9928	38.745	4.8302e-10	9.6575e-08	FGR	"FGR proto-oncogene, Src family tyrosine kinase"
128674	3.1049	-2.0162	38.541	5.3605e-10	1.0327e-07	PROKR2	prokineticin receptor 2
3593	1.7547	-0.17292	38.532	5.386e-10	1.0327e-07	IL12B	interleukin 12B
29844	-1.6112	1.106	38.431	5.6711e-10	1.0748e-07	TFPT	TCF3 fusion partner
407008	2.8754	0.66756	38.405	5.7499e-10	1.0774e-07	MIR223	microRNA 223
6547	3.0452	1.3158	38.36	5.8818e-10	1.0897e-07	SLC8A3	solute carrier family 8 member A3
57126	2.4935	4.6313	38.261	6.1901e-10	1.1341e-07	CD177	CD177 molecule
121260	1.1574	5.3381	38.232	6.282e-10	1.1383e-07	SLC15A4	solute carrier family 15 member 4
100616384	2.1161	-2.5836	38.093	6.7461e-10	1.2091e-07	MIR548AC	microRNA 548ac
3678	2.0691	4.5937	38.029	6.9698e-10	1.2358e-07	ITGA5	integrin subunit alpha 5
11326	1.8019	3.5009	37.97	7.184e-10	1.2602e-07	VSIG4	V-set and immunoglobulin domain containing 4
3759	1.6555	5.2818	37.864	7.5852e-10	1.3119e-07	KCNJ2	potassium inwardly rectifying channel subfamily J member 2
81035	1.9695	2.4096	37.845	7.6613e-10	1.3119e-07	COLEC12	collectin subfamily member 12
152078	3.0629	0.83348	37.798	7.8471e-10	1.3203e-07	SLC66A1L	solute carrier family 66 member 1 like
55647	1.0191	5.4438	37.459	9.3359e-10	1.544e-07	RAB20	"RAB20, member RAS oncogene family"
3101	2.8673	3.413	37.434	9.4577e-10	1.544e-07	HK3	hexokinase 3
10154	1.6015	7.7505	37.266	1.0308e-09	1.6664e-07	PLXNC1	plexin C1
25840	-1.3126	7.2477	37.179	1.0775e-09	1.725e-07	METTL7A	methyltransferase like 7A
845	2.8924	0.14256	37.114	1.1141e-09	1.7496e-07	CASQ2	calsequestrin 2
9955	1.7775	1.7198	37.091	1.1275e-09	1.7539e-07	HS3ST3A1	heparan sulfate-glucosamine 3-sulfotransferase 3A1
7093	1.8946	2.3782	37.031	1.1625e-09	1.7915e-07	TLL2	tolloid like 2
6604	1.0462	3.6702	36.917	1.2328e-09	1.865e-07	SMARCD3	"SWI/SNF related, matrix associated, actin dependent regulator of chromatin, subfamily d, member 3"
114	3.0233	1.8898	36.868	1.2642e-09	1.8951e-07	ADCY8	adenylate cyclase 8
124842	3.7164	-0.23717	36.776	1.3252e-09	1.9686e-07	TMEM132E	transmembrane protein 132E
4313	1.8363	2.6082	36.722	1.3624e-09	2.0058e-07	MMP2	matrix metallopeptidase 2
56853	2.3136	2.5952	36.703	1.3757e-09	2.0074e-07	CELF4	CUGBP Elav-like family member 4
5473	4.5533	0.07182	36.625	1.4318e-09	2.053e-07	PPBP	pro-platelet basic protein
727910	-1.0025	4.6471	36.565	1.4769e-09	2.0993e-07	TLCD2	TLC domain containing 2
255027	-1.2587	7.1539	36.51	1.5185e-09	2.1401e-07	MPV17L	MPV17 mitochondrial inner membrane protein like
460	3.0712	2.2457	36.472	1.5489e-09	2.1643e-07	ASTN1	astrotactin 1
105376569	3.1825	2.5882	36.323	1.6714e-09	2.2969e-07	LINC02751	long intergenic non-protein coding RNA 2751
7852	2.2841	5.473	36.323	1.6716e-09	2.2969e-07	CXCR4	C-X-C motif chemokine receptor 4
9560	3.5193	3.7974	36.288	1.702e-09	2.3194e-07	CCL4L2	C-C motif chemokine ligand 4 like 2
27180	2.2555	3.1547	36.194	1.7864e-09	2.4124e-07	SIGLEC9	sialic acid binding Ig like lectin 9
203427	-1.0914	4.8793	36.179	1.7996e-09	2.4124e-07	SLC25A43	solute carrier family 25 member 43
8293	-1.0316	4.4606	36.094	1.8805e-09	2.5006e-07	SERF1A	small EDRK-rich factor 1A
90050	-1.2217	3.3296	36.057	1.9167e-09	2.5284e-07	FAM181A	family with sequence similarity 181 member A
92610	1.3049	3.3709	35.903	2.074e-09	2.6927e-07	TIFA	TRAF interacting protein with forkhead associated domain
5272	1.9025	4.9773	35.878	2.1006e-09	2.706e-07	SERPINB9	serpin family B member 9
53632	1.9965	-0.51311	35.818	2.1662e-09	2.7689e-07	PRKAG3	protein kinase AMP-activated non-catalytic subunit gamma 3
1284	1.5302	3.084	35.802	2.1838e-09	2.7699e-07	COL4A2	collagen type IV alpha 2 chain
51384	1.7703	-0.10468	35.725	2.2721e-09	2.8599e-07	WNT16	Wnt family member 16
3690	1.9133	1.6634	35.668	2.3403e-09	2.9234e-07	ITGB3	integrin subunit beta 3
9313	2.8631	-0.53483	35.515	2.5311e-09	3.0915e-07	MMP20	matrix metallopeptidase 20
23601	2.8399	3.6008	35.492	2.5605e-09	3.1045e-07	CLEC5A	C-type lectin domain containing 5A
2632	1.0466	7.5106	35.416	2.6628e-09	3.2048e-07	GBE1	"1,4-alpha-glucan branching enzyme 1"
401036	3.2593	-0.0093264	35.282	2.8521e-09	3.3833e-07	ASB18	ankyrin repeat and SOCS box containing 18
25893	2.9728	0.044291	35.227	2.9342e-09	3.4118e-07	TRIM58	tripartite motif containing 58
23024	1.7718	2.8195	35.226	2.9364e-09	3.4118e-07	PDZRN3	PDZ domain containing ring finger 3
112267895	3.0599	0.046988	35.224	2.9381e-09	3.4118e-07	LOC112267895	uncharacterized LOC112267895
5734	1.2547	4.8267	35.173	3.0163e-09	3.4539e-07	PTGER4	prostaglandin E receptor 4
3249	2.2847	1.4441	35.017	3.268e-09	3.6908e-07	HPN	hepsin
23266	2.2993	2.7662	34.998	3.3002e-09	3.6954e-07	ADGRL2	adhesion G protein-coupled receptor L2
84445	-1.0686	4.5349	34.988	3.3169e-09	3.6954e-07	LZTS2	leucine zipper tumor suppressor 2
3356	2.4488	0.048667	34.85	3.5605e-09	3.8745e-07	HTR2A	5-hydroxytryptamine receptor 2A
158401	1.305	6.5666	34.844	3.5716e-09	3.8745e-07	SHOC1	shortage in chiasmata 1
93166	1.2329	2.1986	34.759	3.7314e-09	4.0214e-07	PRDM6	PR/SET domain 6
2312	-3.4643	6.0581	34.726	3.7956e-09	4.064e-07	FLG	filaggrin
2015	2.2715	3.7443	34.68	3.8862e-09	4.1342e-07	ADGRE1	adhesion G protein-coupled receptor E1
64116	1.1279	6.0189	34.515	4.2295e-09	4.4706e-07	SLC39A8	solute carrier family 39 member 8
23302	2.6	0.28347	34.472	4.3254e-09	4.5427e-07	WSCD1	WSC domain containing 1
643365	3.4472	-1.0027	34.247	4.8549e-09	5.0033e-07	LINC00452	long intergenic non-protein coding RNA 452
6349	3.4523	3.9018	34.068	5.3215e-09	5.4165e-07	6349	NA
56832	1.3608	2.0615	34.039	5.4006e-09	5.4632e-07	IFNK	interferon kappa
6648	1.6836	9.6014	33.991	5.5363e-09	5.5326e-07	SOD2	superoxide dismutase 2
125228	1.1025	5.1694	33.94	5.6835e-09	5.6455e-07	FAM210A	family with sequence similarity 210 member A
6362	1.812	0.89264	33.808	6.082e-09	6.0052e-07	CCL18	C-C motif chemokine ligand 18
57470	-1.0142	5.5421	33.793	6.1308e-09	6.0173e-07	LRRC47	leucine rich repeat containing 47
131	-1.0867	8.6567	33.77	6.2024e-09	6.0233e-07	ADH7	"alcohol dehydrogenase 7 (class IV), mu or sigma polypeptide"
101927412	3.0407	0.60405	33.768	6.21e-09	6.0233e-07	LINC01781	long intergenic non-protein coding RNA 1781
5670	2.7241	-1.3263	33.668	6.5383e-09	6.3047e-07	PSG2	pregnancy specific beta-1-glycoprotein 2
5005	1.317	2.4647	33.372	7.6106e-09	7.2122e-07	ORM2	orosomucoid 2
8989	1.6934	1.3303	33.215	8.2529e-09	7.653e-07	TRPA1	transient receptor potential cation channel subfamily A member 1
386672	3.6219	-0.024206	33.206	8.2915e-09	7.653e-07	KRTAP10-4	keratin associated protein 10-4
2692	3.4449	-0.11538	32.998	9.2265e-09	8.4053e-07	GHRHR	growth hormone releasing hormone receptor
81832	3.3437	1.1261	32.966	9.3779e-09	8.4963e-07	NETO1	neuropilin and tolloid like 1
343702	2.1333	0.082319	32.948	9.4646e-09	8.528e-07	XKR7	XK related 7
51617	2.958	1.8245	32.918	9.6125e-09	8.6142e-07	NSG2	neuronal vesicle trafficking associated 2
79874	-1.088	5.4417	32.709	1.0703e-08	9.3373e-07	RABEP2	"rabaptin, RAB GTPase binding effector protein 2"
3043	4.6015	6.6631	32.525	1.1767e-08	1.0002e-06	HBB	hemoglobin subunit beta
55454	1.5119	5.6658	32.49	1.198e-08	1.0092e-06	CSGALNACT2	chondroitin sulfate N-acetylgalactosaminyltransferase 2
29887	1.7959	5.3043	32.488	1.1996e-08	1.0092e-06	SNX10	sorting nexin 10
94160	3.9886	-0.072855	32.469	1.2111e-08	1.0137e-06	ABCC12	ATP binding cassette subfamily C member 12
80243	2.2	2.2529	32.365	1.2776e-08	1.0481e-06	PREX2	"phosphatidylinositol-3,4,5-trisphosphate dependent Rac exchange factor 2"
58484	1.3742	3.7526	32.335	1.2978e-08	1.0593e-06	NLRC4	NLR family CARD domain containing 4
10562	2.1971	-0.31138	32.124	1.4466e-08	1.175e-06	OLFM4	olfactomedin 4
1462	1.5369	6.3195	32.073	1.4849e-08	1.2002e-06	VCAN	versican
6853	1.4115	4.7273	32.02	1.5257e-08	1.2239e-06	SYN1	synapsin I
378108	-1.0398	6.4519	31.875	1.644e-08	1.3095e-06	TRIM74	tripartite motif containing 74
9378	1.9722	4.6084	31.835	1.6787e-08	1.3308e-06	NRXN1	neurexin 1
105370526	1.4559	7.5515	31.796	1.712e-08	1.3443e-06	HIF1A-AS3	HIF1A antisense RNA 3
2897	1.0661	4.8623	31.756	1.7481e-08	1.3649e-06	GRIK1	glutamate ionotropic receptor kainate type subunit 1
526	1.5706	6.7563	31.722	1.7792e-08	1.3773e-06	ATP6V1B2	ATPase H+ transporting V1 subunit B2
195977	3.0149	-0.59425	31.704	1.7955e-08	1.3835e-06	ANTXRL	ANTXR like
960	1.5246	8.7586	31.623	1.8722e-08	1.4358e-06	CD44	CD44 molecule (Indian blood group)
719	2.058	4.3281	31.527	1.9673e-08	1.4983e-06	C3AR1	complement C3a receptor 1
23500	2.0562	2.968	31.274	2.2403e-08	1.6418e-06	DAAM2	dishevelled associated activator of morphogenesis 2
1004	2.0249	2.0103	31.261	2.2552e-08	1.6454e-06	CDH6	cadherin 6
284930	2.624	2.6086	31.192	2.337e-08	1.6901e-06	LOC284930	uncharacterized LOC284930
6538	3.1394	0.75598	31.175	2.3584e-08	1.6981e-06	SLC6A11	solute carrier family 6 member 11
8416	-1.1946	3.6867	31.076	2.4807e-08	1.7631e-06	ANXA9	annexin A9
105379127	2.7524	-0.89455	31.038	2.5307e-08	1.7767e-06	LOC105379127	uncharacterized LOC105379127
25925	2.3476	2.3403	31.031	2.54e-08	1.7767e-06	ZNF521	zinc finger protein 521
2321	2.0791	4.6865	31.028	2.543e-08	1.7767e-06	FLT1	fms related receptor tyrosine kinase 1
6586	2.0466	3.6569	31.003	2.5763e-08	1.7892e-06	SLIT3	slit guidance ligand 3
9887	1.1048	8.2359	30.998	2.5825e-08	1.7892e-06	SMG7	SMG7 nonsense mediated mRNA decay factor
3175	3.1866	-0.79848	30.94	2.6608e-08	1.8357e-06	ONECUT1	one cut homeobox 1
6363	2.874	-1.0691	30.923	2.6853e-08	1.8449e-06	CCL19	C-C motif chemokine ligand 19
51207	2.2276	-0.54752	30.89	2.7314e-08	1.8688e-06	DUSP13	dual specificity phosphatase 13
389336	3.8207	-1.4084	30.799	2.8626e-08	1.9504e-06	C5orf46	chromosome 5 open reading frame 46
90580	-1.0093	3.8171	30.775	2.8972e-08	1.9659e-06	TIMM29	translocase of inner mitochondrial membrane 29
101929004	1.3136	1.4822	30.558	3.2412e-08	2.1725e-06	LOC101929004	uncharacterized LOC101929004
147965	-1.0554	3.7157	30.532	3.2847e-08	2.1928e-06	FAM98C	family with sequence similarity 98 member C
84435	1.6116	0.89127	30.477	3.3784e-08	2.2462e-06	ADGRA1	adhesion G protein-coupled receptor A1
126364	2.0784	3.1695	30.443	3.4385e-08	2.2769e-06	LRRC25	leucine rich repeat containing 25
93979	3.0649	-1.3596	30.412	3.4938e-08	2.2952e-06	CPA5	carboxypeptidase A5
80896	1.3539	5.5672	30.388	3.5378e-08	2.3148e-06	NPL	N-acetylneuraminate pyruvate lyase
23314	1.0166	3.3517	30.365	3.5795e-08	2.3325e-06	SATB2	SATB homeobox 2
127294	2.57	-0.077093	30.35	3.6073e-08	2.3325e-06	MYOM3	myomesin 3
3172	2.2334	0.81934	30.311	3.6811e-08	2.3618e-06	HNF4A	hepatocyte nuclear factor 4 alpha
348013	1.7163	1.5022	30.265	3.7693e-08	2.409e-06	TMEM255B	transmembrane protein 255B
146664	2.7211	0.24504	30.231	3.8358e-08	2.4421e-06	MGAT5B	"alpha-1,6-mannosylglycoprotein 6-beta-N-acetylglucosaminyltransferase B"
3706	-1.5452	1.6038	30.22	3.8567e-08	2.4459e-06	ITPKA	inositol-trisphosphate 3-kinase A
10699	1.2157	3.4057	30.173	3.9513e-08	2.4963e-06	CORIN	"corin, serine peptidase"
1116	2.63	3.1477	30.119	4.064e-08	2.5315e-06	CHI3L1	chitinase 3 like 1
3091	1.4175	7.7959	30.117	4.0684e-08	2.5315e-06	HIF1A	hypoxia inducible factor 1 subunit alpha
9829	1.0294	4.065	29.951	4.4316e-08	2.7165e-06	DNAJC6	DnaJ heat shock protein family (Hsp40) member C6
57481	3.9908	-0.59835	29.917	4.5088e-08	2.7491e-06	KIAA1210	KIAA1210
8614	2.8115	-1.8637	29.913	4.5182e-08	2.7491e-06	STC2	stanniocalcin 2
8497	1.6158	1.146	29.897	4.5571e-08	2.7626e-06	PPFIA4	PTPRF interacting protein alpha 4
4327	1.1649	2.2896	29.853	4.6617e-08	2.8053e-06	MMP19	matrix metallopeptidase 19
100507144	1.9345	-0.90221	29.805	4.7774e-08	2.8645e-06	LOC100507144	uncharacterized LOC100507144
283643	-1.1005	3.8429	29.781	4.837e-08	2.8897e-06	TEDC1	tubulin epsilon and delta complex 1
105371346	-1.74	2.1149	29.767	4.8715e-08	2.8998e-06	CPHXL	cytoplasmic polyadenylated homeobox like
105373780	2.0839	-0.21156	29.659	5.1501e-08	3.022e-06	LOC105373780	proline-rich protein 18-like
170370	3.9742	-3.0515	29.651	5.1721e-08	3.0242e-06	FAM170B	family with sequence similarity 170 member B
107984893	2.8125	2.1301	29.592	5.3311e-08	3.0858e-06	107984893	NA
339529	1.4859	2.1014	29.478	5.6558e-08	3.2392e-06	LINC02774	long intergenic non-protein coding RNA 2774
79981	2.4108	-0.45359	29.477	5.6577e-08	3.2392e-06	FRMD1	FERM domain containing 1
114898	2.9942	-1.408	29.426	5.8085e-08	3.3027e-06	C1QTNF2	C1q and TNF related 2
26147	1.3653	3.448	29.363	6.0008e-08	3.3991e-06	PHF19	PHD finger protein 19
206338	2.3597	0.065199	29.351	6.039e-08	3.3991e-06	LVRN	laeverin
10913	1.1698	2.4383	29.351	6.04e-08	3.3991e-06	EDAR	ectodysplasin A receptor
9480	3.0487	-0.37097	29.259	6.3321e-08	3.5393e-06	ONECUT2	one cut homeobox 2
273	1.5917	2.8827	29.16	6.6626e-08	3.6915e-06	AMPH	amphiphysin
22844	2.6028	0.79547	29.026	7.1431e-08	3.872e-06	FRMPD1	FERM and PDZ domain containing 1
727897	2.094	8.0849	29.025	7.1432e-08	3.872e-06	MUC5B	"mucin 5B, oligomeric mucus/gel-forming"
256394	2.707	-0.33016	29.023	7.1525e-08	3.872e-06	SERPINA11	serpin family A member 11
283171	2.6302	-0.42907	29.02	7.1622e-08	3.872e-06	LINC02873	long intergenic non-protein coding RNA 2873
1805	2.5216	-0.74883	28.96	7.39e-08	3.9821e-06	DPT	dermatopontin
29992	1.3688	4.8981	28.896	7.6361e-08	4.1014e-06	PILRA	paired immunoglobin like type 2 receptor alpha
114905	1.9511	5.0203	28.886	7.6757e-08	4.106e-06	C1QTNF7	C1q and TNF related 7
4685	2.1127	3.1681	28.864	7.7623e-08	4.106e-06	NCAM2	neural cell adhesion molecule 2
100505985	3.4592	-0.17136	28.858	7.7871e-08	4.106e-06	LOC100505985	uncharacterized LOC100505985
63876	1.8698	2.5463	28.857	7.7942e-08	4.106e-06	PKNOX2	PBX/knotted 1 homeobox 2
9674	1.1137	5.1133	28.79	8.0673e-08	4.2229e-06	KIAA0040	KIAA0040
440934	1.3186	0.97586	28.777	8.1224e-08	4.2383e-06	CT75	cancer/testis associated transcript 75
7226	1.428	4.9474	28.742	8.2676e-08	4.3004e-06	TRPM2	transient receptor potential cation channel subfamily M member 2
81491	1.5038	0.63983	28.736	8.2948e-08	4.3011e-06	GPR63	G protein-coupled receptor 63
9448	1.0728	8.2711	28.718	8.3727e-08	4.3278e-06	MAP4K4	mitogen-activated protein kinase kinase kinase kinase 4
133491	1.9735	0.62974	28.709	8.4107e-08	4.3334e-06	C5orf47	chromosome 5 open reading frame 47
339896	2.6664	1.3735	28.703	8.436e-08	4.3334e-06	GADL1	glutamate decarboxylase like 1
9754	1.6537	1.7779	28.687	8.5065e-08	4.356e-06	STARD8	StAR related lipid transfer domain containing 8
51378	1.902	0.45912	28.633	8.7463e-08	4.4216e-06	ANGPT4	angiopoietin 4
2998	1.5164	1.0691	28.628	8.7688e-08	4.4216e-06	GYS2	glycogen synthase 2
6785	1.3667	0.72812	28.565	9.061e-08	4.5413e-06	ELOVL4	ELOVL fatty acid elongase 4
641455	3.2992	0.86717	28.554	9.1117e-08	4.5528e-06	POTEM	POTE ankyrin domain family member M
8913	3.0294	-0.081918	28.503	9.3571e-08	4.6613e-06	CACNA1G	calcium voltage-gated channel subunit alpha1 G
57722	2.5801	-0.36178	28.484	9.4479e-08	4.6924e-06	IGDCC4	immunoglobulin superfamily DCC subclass member 4
285668	2.3467	1.6317	28.456	9.5855e-08	4.7273e-06	C5orf64	chromosome 5 open reading frame 64
2710	1.426	8.3034	28.444	9.6429e-08	4.7273e-06	GK	glycerol kinase
5010	1.581	0.73841	28.429	9.7216e-08	4.7273e-06	CLDN11	claudin 11
2740	2.5971	-0.47274	28.423	9.7475e-08	4.7273e-06	GLP1R	glucagon like peptide 1 receptor
283229	-1.1048	5.9255	28.411	9.8128e-08	4.745e-06	CRACR2B	calcium release activated channel regulator 2B
5199	1.5532	2.7514	28.397	9.8832e-08	4.765e-06	CFP	complement factor properdin
491	2.4274	2.7195	28.327	1.0248e-07	4.9123e-06	ATP2B2	ATPase plasma membrane Ca2+ transporting 2
375033	1.9474	-0.48252	28.305	1.0364e-07	4.9533e-06	PEAR1	platelet endothelial aggregation receptor 1
729254	2.444	0.39697	28.289	1.0449e-07	4.9754e-06	LOC729254	hCG2045843
83893	2.9376	1.8547	28.285	1.047e-07	4.9754e-06	SPATA16	spermatogenesis associated 16
3162	1.7392	4.9042	28.172	1.1101e-07	5.2446e-06	HMOX1	heme oxygenase 1
339855	1.6755	4.9116	28.148	1.1237e-07	5.2938e-06	KY	kyphoscoliosis peptidase
221303	3.0994	-2.1839	28.093	1.1563e-07	5.412e-06	FAM162B	family with sequence similarity 162 member B
8609	1.1791	6.1291	28.089	1.1586e-07	5.412e-06	KLF7	Kruppel like factor 7
1200	1.045	4.9377	28.036	1.1909e-07	5.5471e-06	TPP1	tripeptidyl peptidase 1
84700	2.8585	2.1264	28.021	1.1998e-07	5.5472e-06	MYO18B	myosin XVIIIB
259240	3.188	-1.1506	28.014	1.2044e-07	5.5472e-06	WFDC9	WAP four-disulfide core domain 9
4688	1.7436	7.1102	27.938	1.2527e-07	5.7021e-06	NCF2	neutrophil cytosolic factor 2
6693	-1.5625	3.3188	27.934	1.2551e-07	5.7021e-06	SPN	sialophorin
7076	1.405	4.6758	27.934	1.2553e-07	5.7021e-06	TIMP1	TIMP metallopeptidase inhibitor 1
2925	2.5227	-1.3511	27.916	1.2672e-07	5.7101e-06	GRPR	gastrin releasing peptide receptor
255488	1.0781	7.55	27.915	1.2674e-07	5.7101e-06	RNF144B	ring finger protein 144B
143458	1.1855	4.4374	27.892	1.2828e-07	5.7635e-06	LDLRAD3	low density lipoprotein receptor class A domain containing 3
340075	1.8871	0.28355	27.851	1.3102e-07	5.8707e-06	ARSI	arylsulfatase family member I
134	2.5321	0.46801	27.837	1.3196e-07	5.8867e-06	ADORA1	adenosine A1 receptor
10590	3.6623	-0.39059	27.832	1.3235e-07	5.8867e-06	SCGN	"secretagogin, EF-hand calcium binding protein"
338949	2.1626	-2.0357	27.83	1.3245e-07	5.8867e-06	TMEM202	transmembrane protein 202
51327	4.4491	-2.7921	27.797	1.3475e-07	5.9729e-06	AHSP	alpha hemoglobin stabilizing protein
148545	3.2578	-0.45222	27.749	1.3812e-07	6.0893e-06	NBPF4	NBPF member 4
7401	1.8562	1.2219	27.676	1.4342e-07	6.2561e-06	CLRN1	clarin 1
683	1.4239	3.8463	27.654	1.451e-07	6.3047e-06	BST1	bone marrow stromal cell antigen 1
221391	2.1988	-0.043963	27.651	1.453e-07	6.3047e-06	OPN5	opsin 5
57468	1.6821	0.099513	27.599	1.4922e-07	6.4581e-06	SLC12A5	solute carrier family 12 member 5
125111	-1.0391	2.7019	27.592	1.4978e-07	6.4651e-06	GJD3	gap junction protein delta 3
80301	1.3575	5.4174	27.578	1.5086e-07	6.4896e-06	PLEKHO2	pleckstrin homology domain containing O2
9509	2.2532	2.8805	27.575	1.5113e-07	6.4896e-06	ADAMTS2	ADAM metallopeptidase with thrombospondin type 1 motif 2
105376124	3.7322	-1.0413	27.569	1.5156e-07	6.4911e-06	LINC02834	long intergenic non-protein coding RNA 2834
1178	-2.2134	0.69634	27.498	1.5723e-07	6.6993e-06	CLC	Charcot-Leyden crystal galectin
4495	-2.0502	1.787	27.475	1.5916e-07	6.7639e-06	MT1G	metallothionein 1G
100129654	-1.5089	2.8329	27.377	1.6745e-07	7.0596e-06	TCF24	transcription factor 24
57529	1.7407	0.64362	27.374	1.6768e-07	7.0596e-06	RTL9	retrotransposon Gag like 9
91851	3.1485	0.12513	27.372	1.6783e-07	7.0596e-06	CHRDL1	chordin like 1
60401	1.4043	1.5807	27.365	1.6847e-07	7.0684e-06	EDA2R	ectodysplasin A2 receptor
3554	1.5606	7.7936	27.342	1.7049e-07	7.1237e-06	IL1R1	interleukin 1 receptor type 1
147664	1.9089	-1.402	27.34	1.7067e-07	7.1237e-06	ERVV-1	"endogenous retrovirus group V member 1, envelope"
55289	1.5338	3.3807	27.274	1.7659e-07	7.3031e-06	ACOXL	acyl-CoA oxidase like
51050	2.3658	-0.23275	27.272	1.7672e-07	7.3031e-06	PI15	peptidase inhibitor 15
80099	1.6992	-0.79994	27.233	1.8038e-07	7.4356e-06	C7orf69	chromosome 7 open reading frame 69
341405	3.96	-2.1865	27.188	1.8461e-07	7.5724e-06	ANKRD33	ankyrin repeat domain 33
85508	2.7223	-0.43098	27.11	1.9218e-07	7.8555e-06	SCRT2	scratch family transcriptional repressor 2
1823	2.2665	-0.78751	27.107	1.9247e-07	7.8555e-06	DSC1	desmocollin 1
1002	2.2459	3.5632	27.092	1.9398e-07	7.8976e-06	CDH4	cadherin 4
6352	-1.4852	4.0811	27.077	1.9549e-07	7.9288e-06	CCL5	C-C motif chemokine ligand 5
730	2.0315	0.87238	27.045	1.9873e-07	8.0316e-06	C7	complement C7
147920	2.0301	-0.83429	27.022	2.0118e-07	8.1108e-06	IGFL2	IGF like family member 2
100507588	-1.4275	1.1718	26.97	2.0666e-07	8.2807e-06	TGFBR3L	transforming growth factor beta receptor 3 like
2921	1.8897	2.5308	26.968	2.069e-07	8.2807e-06	CXCL3	C-X-C motif chemokine ligand 3
25830	2.3068	-0.62577	26.961	2.0764e-07	8.2901e-06	SULT4A1	sulfotransferase family 4A member 1
10981	1.2387	2.2561	26.818	2.2353e-07	8.761e-06	RAB32	"RAB32, member RAS oncogene family"
147670	1.9954	-0.58378	26.814	2.2399e-07	8.761e-06	SMIM17	small integral membrane protein 17
5596	2.2259	1.5863	26.814	2.2403e-07	8.761e-06	MAPK4	mitogen-activated protein kinase 4
6326	2.0056	1.7931	26.812	2.2422e-07	8.761e-06	SCN2A	sodium voltage-gated channel alpha subunit 2
54437	2.7582	0.7854	26.76	2.3041e-07	8.9815e-06	SEMA5B	semaphorin 5B
11027	2.162	3.1644	26.753	2.3124e-07	8.9929e-06	LILRA2	leukocyte immunoglobulin like receptor A2
283385	-1.1311	5.7324	26.726	2.3445e-07	9.0748e-06	MORN3	MORN repeat containing 3
7046	1.0454	6.0683	26.709	2.3652e-07	9.1036e-06	TGFBR1	transforming growth factor beta receptor 1
1871	1.1458	5.9991	26.709	2.3653e-07	9.1036e-06	E2F3	E2F transcription factor 3
857	1.4184	1.8257	26.706	2.3685e-07	9.1036e-06	CAV1	caveolin 1
440068	2.3697	2.406	26.571	2.54e-07	9.6501e-06	CARD17	caspase recruitment domain family member 17
9770	1.674	6.3672	26.533	2.591e-07	9.799e-06	RASSF2	Ras association domain family member 2
147	2.1744	0.95755	26.525	2.6016e-07	9.8118e-06	ADRA1B	adrenoceptor alpha 1B
2636	2.7611	-0.63743	26.517	2.6117e-07	9.8118e-06	GBX1	gastrulation brain homeobox 1
4916	2.4868	2.5606	26.487	2.6532e-07	9.9085e-06	NTRK3	neurotrophic receptor tyrosine kinase 3
9729	1.1429	1.0421	26.485	2.6561e-07	9.9085e-06	KIAA0408	KIAA0408
23671	1.2668	3.6018	26.48	2.6621e-07	9.9088e-06	TMEFF2	transmembrane protein with EGF like and two follistatin like domains 2
347273	1.7228	-1.276	26.454	2.6991e-07	1.0024e-05	CAVIN4	caveolae associated protein 4
11096	3.6031	-0.644	26.419	2.7477e-07	1.0181e-05	ADAMTS5	ADAM metallopeptidase with thrombospondin type 1 motif 5
440730	2.1916	0.11795	26.4	2.7752e-07	1.0237e-05	TRIM67	tripartite motif containing 67
163404	1.9016	0.9279	26.376	2.8099e-07	1.0342e-05	PLPPR5	phospholipid phosphatase related 5
3638	1.0331	5.4982	26.329	2.879e-07	1.0573e-05	INSIG1	insulin induced gene 1
114769	1.7827	4.7565	26.271	2.9677e-07	1.0874e-05	CARD16	caspase recruitment domain family member 16
101927026	2.1084	1.7274	26.197	3.0826e-07	1.1245e-05	LOC101927026	uncharacterized LOC101927026
9496	2.4286	-0.6215	26.171	3.1247e-07	1.1324e-05	TBX4	T-box transcription factor 4
3772	1.6928	7.7699	26.105	3.2328e-07	1.169e-05	KCNJ15	potassium inwardly rectifying channel subfamily J member 15
79888	1.6858	6.7184	26.052	3.323e-07	1.1938e-05	LPCAT1	lysophosphatidylcholine acyltransferase 1
2702	3.0798	-1.4623	25.983	3.4444e-07	1.2242e-05	GJA5	gap junction protein alpha 5
11247	2.0711	-1.5738	25.983	3.4449e-07	1.2242e-05	NXPH4	neurexophilin 4
3834	2.29	-0.19595	25.954	3.4966e-07	1.2399e-05	KIF25	kinesin family member 25
145195	2.6977	-0.053882	25.856	3.6795e-07	1.2909e-05	LINC02691	long intergenic non-protein coding RNA 2691
846	1.877	1.3095	25.77	3.847e-07	1.3355e-05	CASR	calcium sensing receptor
1641	2.6105	0.30176	25.747	3.8928e-07	1.3457e-05	DCX	doublecortin
22915	2.3466	0.13236	25.691	4.0061e-07	1.3762e-05	MMRN1	multimerin 1
7431	1.3121	6.3063	25.651	4.0909e-07	1.4024e-05	VIM	vimentin
83896	1.5896	0.5227	25.63	4.1359e-07	1.4137e-05	KRTAP3-1	keratin associated protein 3-1
148170	-1.2687	4.495	25.627	4.1412e-07	1.4137e-05	CDC42EP5	CDC42 effector protein 5
1824	1.403	3.6123	25.592	4.2172e-07	1.4337e-05	DSC2	desmocollin 2
285941	1.918	-0.13312	25.587	4.2295e-07	1.435e-05	LINC02860	long intergenic non-protein coding RNA 2860
387597	1.7074	0.8918	25.516	4.3881e-07	1.478e-05	ILDR2	immunoglobulin like domain containing receptor 2
55363	1.8667	-0.6169	25.514	4.3922e-07	1.478e-05	HEMGN	hemogen
101927859	1.8514	-0.24905	25.504	4.4153e-07	1.4827e-05	FAM230G	family with sequence similarity 230 member G
22932	-1.0108	5.4771	25.499	4.4261e-07	1.4827e-05	POMZP3	POM121 and ZP3 fusion
11314	1.6394	4.0372	25.492	4.4422e-07	1.4827e-05	CD300A	CD300a molecule
11213	1.1769	8.3701	25.463	4.5097e-07	1.4992e-05	IRAK3	interleukin 1 receptor associated kinase 3
3777	3.5627	-0.72196	25.448	4.5449e-07	1.5079e-05	KCNK3	potassium two pore domain channel subfamily K member 3
9351	-1.0024	5.1424	25.433	4.5793e-07	1.5132e-05	SLC9A3R2	SLC9A3 regulator 2
1618	3.1957	0.066179	25.389	4.6866e-07	1.5425e-05	DAZL	deleted in azoospermia like
90139	1.3776	2.5015	25.384	4.6974e-07	1.5429e-05	TSPAN18	tetraspanin 18
168507	1.2157	2.8941	25.375	4.7203e-07	1.5474e-05	PKD1L1	"polycystin 1 like 1, transient receptor potential channel interacting"
105375519	1.4964	0.86617	25.357	4.7645e-07	1.5549e-05	LOC105375519	uncharacterized LOC105375519
23090	2.0099	2.9915	25.354	4.7717e-07	1.5549e-05	ZNF423	zinc finger protein 423
728945	2.0727	-2.4263	25.296	4.9182e-07	1.5933e-05	PPIAL4F	peptidylprolyl isomerase A like 4F
431707	4.0787	-1.331	25.291	4.9301e-07	1.594e-05	LHX8	LIM homeobox 8
392133	1.6999	-0.86238	25.278	4.9645e-07	1.5956e-05	OR10AC1	olfactory receptor family 10 subfamily AC member 1 (gene/pseudogene)
11074	-1.2153	2.6099	25.274	4.9739e-07	1.5956e-05	TRIM31	tripartite motif containing 31
54084	2.3049	0.42402	25.236	5.0718e-07	1.6239e-05	TSPEAR	thrombospondin type laminin G domain and EAR repeats
207107	2.4614	-1.84	25.216	5.1246e-07	1.6344e-05	SFTA1P	"surfactant associated 1, lncRNA"
2848	-1.9887	-0.83412	25.162	5.271e-07	1.6682e-05	GPR25	G protein-coupled receptor 25
90249	2.0715	1.2338	25.13	5.3584e-07	1.6904e-05	UNC5A	unc-5 netrin receptor A
5744	1.8292	1.655	25.129	5.3615e-07	1.6904e-05	PTHLH	parathyroid hormone like hormone
4010	2.4323	0.42512	25.122	5.3817e-07	1.6935e-05	LMX1B	LIM homeobox transcription factor 1 beta
25817	2.1557	2.5467	25.08	5.4998e-07	1.7241e-05	TAFA5	TAFA chemokine like family member 5
55247	1.3369	1.6577	25.069	5.5306e-07	1.7251e-05	NEIL3	nei like DNA glycosylase 3
56670	1.7547	0.62947	25.068	5.5344e-07	1.7251e-05	SUCNR1	succinate receptor 1
149773	1.7805	1.2471	25.054	5.5745e-07	1.731e-05	APCDD1L-DT	APCDD1L divergent transcript
84630	2.4038	-0.1075	25.013	5.695e-07	1.7651e-05	TTBK1	tau tubulin kinase 1
643677	1.6173	-0.20439	24.964	5.8419e-07	1.7962e-05	CCDC168	coiled-coil domain containing 168
375686	1.6867	2.0573	24.957	5.8636e-07	1.7971e-05	SPATC1	spermatogenesis and centriole associated 1
11189	1.3718	0.26151	24.937	5.9248e-07	1.8058e-05	CELF3	CUGBP Elav-like family member 3
64090	-1.0002	4.9005	24.915	5.9924e-07	1.8197e-05	GAL3ST2	galactose-3-O-sulfotransferase 2
1404	3.5467	0.0053477	24.888	6.0755e-07	1.8415e-05	HAPLN1	hyaluronan and proteoglycan link protein 1
10316	-1.3417	0.78256	24.822	6.2891e-07	1.8958e-05	NMUR1	neuromedin U receptor 1
85449	2.4718	0.06553	24.798	6.3671e-07	1.9158e-05	KIAA1755	KIAA1755
4661	2.5708	1.3447	24.731	6.5928e-07	1.9729e-05	MYT1	myelin transcription factor 1
8838	1.5247	-0.7432	24.706	6.678e-07	1.9948e-05	CCN6	cellular communication network factor 6
317705	-1.4337	-1.4916	24.642	6.9032e-07	2.0465e-05	VN1R5	vomeronasal 1 receptor 5 (gene/pseudogene)
6530	3.5228	-0.53654	24.641	6.9051e-07	2.0465e-05	SLC6A2	solute carrier family 6 member 2
838	1.9414	3.8974	24.612	7.0096e-07	2.0698e-05	CASP5	caspase 5
2888	1.363	1.8689	24.581	7.1244e-07	2.0978e-05	GRB14	growth factor receptor bound protein 14
5740	2.82	0.22202	24.575	7.1486e-07	2.1011e-05	PTGIS	prostaglandin I2 synthase
10318	1.1116	7.3064	24.56	7.2029e-07	2.1064e-05	TNIP1	TNFAIP3 interacting protein 1
5251	-1.0787	5.6371	24.559	7.206e-07	2.1064e-05	PHEX	phosphate regulating endopeptidase homolog X-linked
253738	1.1602	2.787	24.558	7.2094e-07	2.1064e-05	EBF3	EBF transcription factor 3
221044	3.0917	-1.7565	24.529	7.3218e-07	2.1295e-05	UCMA	upper zone of growth plate and cartilage matrix associated
100506421	4.1673	-0.52413	24.495	7.4518e-07	2.1595e-05	PANTR1	POU3F3 adjacent non-coding transcript 1
57761	1.174	2.637	24.472	7.5391e-07	2.1809e-05	TRIB3	tribbles pseudokinase 3
9966	1.7196	3.6337	24.41	7.7853e-07	2.2364e-05	TNFSF15	TNF superfamily member 15
9840	1.3729	2.3884	24.4	7.8254e-07	2.2415e-05	TESPA1	"thymocyte expressed, positive selection associated 1"
83998	2.8726	-1.4705	24.37	7.9478e-07	2.2636e-05	REG4	regenerating family member 4
107984977	2.8407	0.85686	24.37	7.9486e-07	2.2636e-05	LINC02096	long intergenic non-protein coding RNA 2096
2672	-1.1944	2.7088	24.351	8.0278e-07	2.2773e-05	GFI1	growth factor independent 1 transcriptional repressor
731	3.1324	-0.2757	24.349	8.0381e-07	2.2773e-05	C8A	complement C8 alpha chain
2907	1.0066	4.9109	24.34	8.0745e-07	2.2837e-05	GRINA	glutamate ionotropic receptor NMDA type subunit associated protein 1
120796	2.2467	-1.6307	24.308	8.2114e-07	2.3185e-05	OR56A1	olfactory receptor family 56 subfamily A member 1
5973	1.4077	2.2305	24.288	8.2957e-07	2.3346e-05	RENBP	renin binding protein
2576	3.1606	-0.64329	24.277	8.3447e-07	2.3346e-05	2576	NA
646658	2.3168	-1.0635	24.249	8.4657e-07	2.354e-05	SYNDIG1L	synapse differentiation inducing 1 like
10739	3.2871	-1.7756	24.222	8.5852e-07	2.376e-05	RFPL2	ret finger protein like 2
1501	2.4086	3.6759	24.218	8.602e-07	2.376e-05	CTNND2	catenin delta 2
5449	1.4063	-0.35383	24.217	8.6051e-07	2.376e-05	POU1F1	POU class 1 homeobox 1
57863	2.1541	-0.29061	24.191	8.7249e-07	2.4018e-05	CADM3	cell adhesion molecule 3
5241	2.2312	0.90776	24.137	8.9739e-07	2.4547e-05	PGR	progesterone receptor
143503	4.0522	-2.1436	24.085	9.2159e-07	2.5076e-05	OR51E1	olfactory receptor family 51 subfamily E member 1
100049587	2.3852	4.2947	24.048	9.3983e-07	2.5449e-05	SIGLEC14	sialic acid binding Ig like lectin 14
133584	2.2046	1.7298	24.041	9.4324e-07	2.5497e-05	EGFLAM	"EGF like, fibronectin type III and laminin G domains"
8870	1.672	4.9667	24.022	9.5225e-07	2.5698e-05	IER3	immediate early response 3
729422	3.7717	0.18516	24	9.6341e-07	2.5915e-05	GAGE12C	G antigen 12C
779	3.3452	0.051899	23.957	9.8535e-07	2.6376e-05	CACNA1S	calcium voltage-gated channel subunit alpha1 S
29951	1.8963	2.6919	23.949	9.8901e-07	2.6431e-05	PDZRN4	PDZ domain containing ring finger 4
285888	1.9642	0.44756	23.944	9.9192e-07	2.6464e-05	CNPY1	canopy FGF signaling regulator 1
105371967	1.6664	-1.4245	23.925	1.0014e-06	2.6585e-05	LOC105371967	uncharacterized LOC105371967
827	3.2114	-1.846	23.923	1.0028e-06	2.6585e-05	CAPN6	calpain 6
7133	1.9189	6.8337	23.915	1.007e-06	2.6653e-05	TNFRSF1B	TNF receptor superfamily member 1B
3111	-1.2645	3.8006	23.877	1.0272e-06	2.7099e-05	HLA-DOA	"major histocompatibility complex, class II, DO alpha"
729330	3.6284	-0.94007	23.872	1.0296e-06	2.7119e-05	OC90	otoconin 90
148	2.6591	0.75119	23.85	1.0415e-06	2.7389e-05	ADRA1A	adrenoceptor alpha 1A
90134	1.8211	5.1162	23.804	1.0666e-06	2.8005e-05	KCNH7	potassium voltage-gated channel subfamily H member 7
84251	2.1111	1.9538	23.794	1.0723e-06	2.8064e-05	SGIP1	SH3GL interacting endocytic adaptor 1
56154	2.9554	0.35493	23.762	1.0903e-06	2.8312e-05	TEX15	"testis expressed 15, meiosis and synapsis associated"
11240	1.7333	4.2339	23.757	1.0928e-06	2.8332e-05	PADI2	peptidyl arginine deiminase 2
259286	1.8344	-1.0687	23.751	1.0965e-06	2.8377e-05	TAS2R40	taste 2 receptor member 40
57451	1.6931	3.9361	23.748	1.098e-06	2.8377e-05	TENM2	teneurin transmembrane protein 2
11007	-1.4072	1.9209	23.734	1.106e-06	2.8539e-05	CCDC85B	coiled-coil domain containing 85B
50863	2.2568	3.9651	23.719	1.1149e-06	2.8647e-05	NTM	neurotrimin
147409	2.1288	-0.64648	23.718	1.1154e-06	2.8647e-05	DSG4	desmoglein 4
7837	1.2064	3.3257	23.711	1.1197e-06	2.8687e-05	PXDN	peroxidasin
3737	1.8057	1.3037	23.694	1.1295e-06	2.8751e-05	KCNA2	potassium voltage-gated channel subfamily A member 2
219537	-1.3974	2.9798	23.693	1.1299e-06	2.8751e-05	SMTNL1	smoothelin like 1
56956	2.8579	-1.7762	23.685	1.1348e-06	2.8832e-05	LHX9	LIM homeobox 9
26689	3.8865	-1.9165	23.649	1.1563e-06	2.926e-05	OR4D1	olfactory receptor family 4 subfamily D member 1
29942	3.8039	-1.1995	23.648	1.1567e-06	2.926e-05	PURG	purine rich element binding protein G
26032	1.6199	0.89478	23.645	1.1588e-06	2.926e-05	SUSD5	sushi domain containing 5
55821	3.1007	-0.65882	23.609	1.1801e-06	2.9633e-05	ALLC	allantoicase
6236	-1.0476	6.6607	23.605	1.1826e-06	2.9635e-05	RRAD	"RRAD, Ras related glycolysis inhibitor and calcium channel regulator"
3778	1.0431	6.0249	23.598	1.1873e-06	2.9707e-05	KCNMA1	potassium calcium-activated channel subfamily M alpha 1
388662	2.7606	-0.32343	23.576	1.201e-06	3.0006e-05	SLC6A17	solute carrier family 6 member 17
256130	3.0033	-0.5398	23.566	1.2071e-06	3.0101e-05	TMEM196	transmembrane protein 196
10003	1.0404	2.7934	23.554	1.2147e-06	3.021e-05	NAALAD2	N-acetylated alpha-linked acidic dipeptidase 2
105376609	1.9793	-0.17091	23.546	1.2195e-06	3.0284e-05	105376609	NA
2828	2.0663	-0.96462	23.534	1.227e-06	3.0378e-05	GPR4	G protein-coupled receptor 4
3221	2.6428	-0.83467	23.517	1.238e-06	3.0578e-05	HOXC4	homeobox C4
9033	1.9637	-0.045785	23.516	1.2388e-06	3.0578e-05	PKD2L1	"polycystin 2 like 1, transient receptor potential cation channel"
6014	2.512	2.234	23.481	1.2612e-06	3.104e-05	RIT2	Ras like without CAAX 2
11036	2.3392	1.0311	23.457	1.2771e-06	3.129e-05	GTF2A1L	general transcription factor IIA subunit 1 like
64641	3.4056	1.8132	23.428	1.2964e-06	3.1717e-05	EBF2	EBF transcription factor 2
100996492	1.7245	0.35095	23.378	1.3308e-06	3.2365e-05	CTXND1	cortexin domain containing 1
285175	2.454	1.5969	23.343	1.3556e-06	3.2726e-05	UNC80	"unc-80 homolog, NALCN channel complex subunit"
23258	1.3226	7.15	23.33	1.3646e-06	3.2895e-05	DENND5A	DENN domain containing 5A
4778	2.3397	2.6895	23.324	1.3691e-06	3.2955e-05	NFE2	"nuclear factor, erythroid 2"
477	2.2285	-0.54339	23.306	1.3815e-06	3.3118e-05	ATP1A2	ATPase Na+/K+ transporting subunit alpha 2
105371242	1.6785	-1.7758	23.306	1.3818e-06	3.3118e-05	PPIAL4H	peptidylprolyl isomerase A like 4H
57575	3.5949	-0.074434	23.297	1.3883e-06	3.3224e-05	PCDH10	protocadherin 10
54538	2.8234	-1.5553	23.277	1.4029e-06	3.3524e-05	ROBO4	roundabout guidance receptor 4
116154	1.5719	2.9293	23.235	1.4333e-06	3.4074e-05	PHACTR3	phosphatase and actin regulator 3
57687	2.6368	1.6874	23.23	1.4373e-06	3.4074e-05	VAT1L	vesicle amine transport 1 like
642597	3.3093	-0.64038	23.196	1.4631e-06	3.4558e-05	AKAIN1	A-kinase anchor inhibitor 1
25797	1.7718	3.2682	23.181	1.4748e-06	3.464e-05	QPCT	glutaminyl-peptide cyclotransferase
1036	2.7227	-1.9071	23.163	1.4884e-06	3.4861e-05	CDO1	cysteine dioxygenase type 1
131405	1.7904	0.73015	23.157	1.4931e-06	3.4872e-05	TRIM71	tripartite motif containing 71
2904	2.3022	3.2125	23.157	1.4931e-06	3.4872e-05	GRIN2B	glutamate ionotropic receptor NMDA type subunit 2B
50508	4.0807	-0.42091	23.137	1.5088e-06	3.5138e-05	NOX3	NADPH oxidase 3
23533	1.5666	6.6975	23.129	1.5146e-06	3.5225e-05	PIK3R5	phosphoinositide-3-kinase regulatory subunit 5
55515	2.2226	-0.71053	23.118	1.5236e-06	3.5384e-05	ASIC4	acid sensing ion channel subunit family member 4
9379	2.1828	1.4422	23.074	1.5587e-06	3.6149e-05	NRXN2	neurexin 2
66037	-1.4313	4.0732	23.047	1.5805e-06	3.65e-05	BOLL	"boule homolog, RNA binding protein"
51179	1.9523	-0.7148	23.034	1.5912e-06	3.6696e-05	HAO2	hydroxyacid oxidase 2
8128	2.706	0.15885	23.014	1.608e-06	3.699e-05	ST8SIA2	"ST8 alpha-N-acetyl-neuraminide alpha-2,8-sialyltransferase 2"
101929011	3.3219	-1.6769	23.013	1.6089e-06	3.699e-05	LINC02702	long intergenic non-protein coding RNA 2702
196740	1.2699	1.603	23.011	1.6111e-06	3.699e-05	VSTM4	V-set and transmembrane domain containing 4
54753	-1.0162	3.2964	23.008	1.613e-06	3.699e-05	ZNF853	zinc finger protein 853
3739	3.3291	-2.4207	23.002	1.6186e-06	3.7062e-05	KCNA4	potassium voltage-gated channel subfamily A member 4
646951	1.463	1.4389	22.999	1.6206e-06	3.7062e-05	MINDY4B	MINDY family member 4B
23768	2.0527	2.1878	22.989	1.6295e-06	3.7153e-05	FLRT2	fibronectin leucine rich transmembrane protein 2
1993	1.5516	1.7385	22.987	1.6313e-06	3.7153e-05	ELAVL2	ELAV like RNA binding protein 2
389206	2.0614	0.38165	22.951	1.662e-06	3.7662e-05	BEND4	BEN domain containing 4
651746	1.5119	3.6463	22.95	1.6628e-06	3.7662e-05	ANKRD33B	ankyrin repeat domain 33B
58511	2.3336	-1.4776	22.936	1.6751e-06	3.7838e-05	DNASE2B	deoxyribonuclease 2 beta
7075	1.5949	-0.12043	22.928	1.6821e-06	3.7943e-05	TIE1	tyrosine kinase with immunoglobulin like and EGF like domains 1
64127	1.1352	4.7294	22.917	1.6913e-06	3.8098e-05	NOD2	nucleotide binding oligomerization domain containing 2
27295	1.674	0.12806	22.906	1.7008e-06	3.826e-05	PDLIM3	PDZ and LIM domain 3
604	1.1709	8.0575	22.853	1.749e-06	3.9131e-05	BCL6	BCL6 transcription repressor
7380	2.6549	-1.4584	22.847	1.7543e-06	3.9197e-05	UPK3A	uroplakin 3A
22854	1.557	2.8912	22.829	1.771e-06	3.9415e-05	NTNG1	netrin G1
5322	3.5713	0.092871	22.825	1.7742e-06	3.9428e-05	PLA2G5	phospholipase A2 group V
389158	3.2209	-1.5709	22.81	1.788e-06	3.9574e-05	PLSCR5	phospholipid scramblase family member 5
2316	1.3157	6.9564	22.8	1.7977e-06	3.9655e-05	FLNA	filamin A
7781	3.3962	-1.4645	22.773	1.8233e-06	4.007e-05	SLC30A3	solute carrier family 30 member 3
5076	3.3974	0.50021	22.768	1.8276e-06	4.0075e-05	PAX2	paired box 2
112885	1.9565	1.2814	22.718	1.8757e-06	4.1047e-05	PHF21B	PHD finger protein 21B
50856	1.2632	3.561	22.712	1.8823e-06	4.111e-05	CLEC4A	C-type lectin domain family 4 member A
127435	2.4713	-1.157	22.7	1.8935e-06	4.1245e-05	PODN	podocan
8778	2.1248	5.1808	22.687	1.9069e-06	4.1482e-05	SIGLEC5	sialic acid binding Ig like lectin 5
441061	4.1133	0.41569	22.674	1.9196e-06	4.1593e-05	MARCHF11	membrane associated ring-CH-type finger 11
64778	1.0002	9.9158	22.66	1.9337e-06	4.1788e-05	FNDC3B	fibronectin type III domain containing 3B
54947	1.0887	4.8301	22.643	1.9505e-06	4.2051e-05	LPCAT2	lysophosphatidylcholine acyltransferase 2
627	-1.0558	4.4112	22.62	1.9737e-06	4.2486e-05	BDNF	brain derived neurotrophic factor
23475	-1.3505	3.6444	22.597	1.9979e-06	4.2784e-05	QPRT	quinolinate phosphoribosyltransferase
5733	1.4209	2.8343	22.592	2.0028e-06	4.2832e-05	PTGER3	prostaglandin E receptor 3
199675	2.7064	3.2686	22.586	2.0096e-06	4.2922e-05	MCEMP1	mast cell expressed membrane protein 1
221301	2.5307	-1.0753	22.578	2.0174e-06	4.2979e-05	CALHM4	calcium homeostasis modulator family member 4
4142	2.9995	-0.64774	22.572	2.024e-06	4.3063e-05	MAS1	"MAS1 proto-oncogene, G protein-coupled receptor"
11245	1.4222	1.9794	22.56	2.0369e-06	4.3281e-05	GPR176	G protein-coupled receptor 176
100996425	2.4647	0.16515	22.554	2.043e-06	4.3299e-05	ARLNC1	androgen receptor regulated long noncoding RNA 1
4330	1.6736	0.59149	22.538	2.0603e-06	4.361e-05	MN1	"MN1 proto-oncogene, transcriptional regulator"
81472	2.5451	-2.1099	22.522	2.0771e-06	4.3852e-05	OR2C3	olfactory receptor family 2 subfamily C member 3
10761	1.9344	1.2881	22.488	2.1144e-06	4.4527e-05	PLAC1	placenta enriched 1
3764	2.8198	-2.4526	22.422	2.1881e-06	4.5786e-05	KCNJ8	potassium inwardly rectifying channel subfamily J member 8
85397	2.9779	-0.66308	22.407	2.2057e-06	4.598e-05	RGS8	regulator of G protein signaling 8
1293	1.4872	3.1239	22.4	2.2141e-06	4.6097e-05	COL6A3	collagen type VI alpha 3 chain
137075	-1.0751	4.0213	22.363	2.257e-06	4.693e-05	CLDN23	claudin 23
25818	2.5386	-0.35102	22.345	2.2779e-06	4.7187e-05	KLK5	kallikrein related peptidase 5
5024	1.8472	-0.48373	22.337	2.2876e-06	4.7327e-05	P2RX3	purinergic receptor P2X 3
2574	3.1269	0.21418	22.323	2.3041e-06	4.7491e-05	2574	NA
590	3.0383	-0.60398	22.281	2.3549e-06	4.8363e-05	BCHE	butyrylcholinesterase
1280	2.4	-1.1373	22.281	2.3552e-06	4.8363e-05	COL2A1	collagen type II alpha 1 chain
3553	2.7209	7.5805	22.275	2.3627e-06	4.8399e-05	IL1B	interleukin 1 beta
89777	2.6759	-1.9713	22.275	2.3629e-06	4.8399e-05	SERPINB12	serpin family B member 12
27023	2.9146	-0.17205	22.269	2.3706e-06	4.8498e-05	FOXB1	forkhead box B1
56923	2.9136	-0.54684	22.245	2.3997e-06	4.9032e-05	NMUR2	neuromedin U receptor 2
4634	1.5258	0.40286	22.238	2.4081e-06	4.9104e-05	MYL3	myosin light chain 3
10086	2.6468	-0.075035	22.238	2.4092e-06	4.9104e-05	HHLA1	HERV-H LTR-associating 1
23316	2.107	2.5726	22.205	2.4504e-06	4.9821e-05	CUX2	cut like homeobox 2
9839	1.6627	7.9398	22.181	2.4817e-06	5.0395e-05	ZEB2	zinc finger E-box binding homeobox 2
128646	1.9856	2.9074	22.163	2.5044e-06	5.067e-05	SIRPD	signal regulatory protein delta
267012	3.8302	-1.712	22.16	2.5082e-06	5.0684e-05	DAOA	D-amino acid oxidase activator
9315	1.0528	4.5838	22.144	2.529e-06	5.098e-05	NREP	neuronal regeneration related protein
51225	-1.0869	3.0113	22.14	2.5343e-06	5.1023e-05	ABI3	ABI family member 3
643036	2.1676	1.7735	22.121	2.5603e-06	5.1358e-05	SLED1	"proteoglycan 3, pro eosinophil major basic protein 2 pseudogene"
729461	1.5364	1.7018	22.117	2.5656e-06	5.1402e-05	FAM230J	family with sequence similarity 230 member J
22918	1.7991	4.2776	22.114	2.5692e-06	5.1411e-05	CD93	CD93 molecule
5866	1.6306	0.66401	22.108	2.5774e-06	5.1508e-05	RAB3IL1	RAB3A interacting protein like 1
6913	1.8232	1.0086	22.106	2.5803e-06	5.1508e-05	TBX15	T-box transcription factor 15
120406	1.8919	-0.55346	22.092	2.5991e-06	5.1766e-05	NXPE2	neurexophilin and PC-esterase domain family member 2
105373757	4.081	-1.4565	22.087	2.6058e-06	5.1767e-05	LOC105373757	uncharacterized LOC105373757
5334	1.1296	5.5441	22.055	2.6495e-06	5.2446e-05	PLCL1	phospholipase C like 1 (inactive)
8578	1.2751	4.2512	22.046	2.6618e-06	5.2625e-05	SCARF1	scavenger receptor class F member 1
2543	2.9832	0.093914	22.044	2.6649e-06	5.2625e-05	GAGE1	G antigen 1
140807	2.8719	-1.7386	22.035	2.6767e-06	5.2732e-05	KRT72	keratin 72
26211	2.4311	-0.26901	22.014	2.7061e-06	5.3223e-05	OR2F1	olfactory receptor family 2 subfamily F member 1 (gene/pseudogene)
5949	3.2418	-3.017	22.013	2.7081e-06	5.3223e-05	RBP3	retinol binding protein 3
1412	3.2059	-3.0111	22.009	2.7134e-06	5.3264e-05	CRYBA2	crystallin beta A2
6649	1.7091	-1.2247	22.007	2.7166e-06	5.3264e-05	SOD3	superoxide dismutase 3
167410	1.2177	1.2926	21.968	2.7726e-06	5.4232e-05	LIX1	limb and CNS expressed 1
6975	2.81	-1.2086	21.92	2.8424e-06	5.5335e-05	TECTB	tectorin beta
101927844	1.9677	0.26657	21.915	2.8495e-06	5.5406e-05	LINC02801	long intergenic non-protein coding RNA 2801
121340	1.7002	-0.45352	21.88	2.9031e-06	5.6316e-05	SP7	Sp7 transcription factor
374907	1.3563	1.7627	21.866	2.9231e-06	5.6638e-05	B3GNT8	"UDP-GlcNAc:betaGal beta-1,3-N-acetylglucosaminyltransferase 8"
91937	1.9024	0.16971	21.841	2.9623e-06	5.7136e-05	TIMD4	T cell immunoglobulin and mucin domain containing 4
4792	1.5594	7.1805	21.841	2.9627e-06	5.7136e-05	NFKBIA	NFKB inhibitor alpha
6503	1.6161	6.8366	21.828	2.9814e-06	5.7431e-05	SLA	Src like adaptor
117156	2.5992	-1.3455	21.784	3.0517e-06	5.8579e-05	SCGB3A2	secretoglobin family 3A member 2
102723661	3.393	-0.0097145	21.763	3.0852e-06	5.9024e-05	LINC02790	long intergenic non-protein coding RNA 2790
729442	3.7674	-1.6347	21.754	3.1002e-06	5.9149e-05	GAGE12H	G antigen 12H
29974	1.3665	1.206	21.752	3.1029e-06	5.9149e-05	A1CF	APOBEC1 complementation factor
341416	3.1686	-2.464	21.746	3.113e-06	5.9211e-05	OR6C2	olfactory receptor family 6 subfamily C member 2
56914	3.341	-1.8481	21.721	3.1531e-06	5.9898e-05	OTOR	otoraplin
8328	1.7474	0.21859	21.713	3.1665e-06	6.0084e-05	GFI1B	growth factor independent 1B transcriptional repressor
218	-1.1045	8.504	21.708	3.175e-06	6.0106e-05	ALDH3A1	aldehyde dehydrogenase 3 family member A1
9365	1.4624	0.73659	21.7	3.1874e-06	6.0272e-05	KL	klotho
406984	-1.3131	-0.2228	21.682	3.2186e-06	6.0722e-05	MIR200B	microRNA 200b
3045	3.4696	-1.22	21.678	3.224e-06	6.0754e-05	HBD	hemoglobin subunit delta
93107	2.6346	-1.3718	21.669	3.2393e-06	6.0973e-05	KCNG4	potassium voltage-gated channel modifier subfamily G member 4
283777	1.5882	2.08	21.667	3.2431e-06	6.0975e-05	FAM169B	family with sequence similarity 169 member B
89858	1.8756	-0.67614	21.645	3.2815e-06	6.1557e-05	SIGLEC12	sialic acid binding Ig like lectin 12 (gene/pseudogene)
60598	1.1027	-0.64213	21.621	3.3223e-06	6.2111e-05	KCNK15	potassium two pore domain channel subfamily K member 15
111	1.2756	2.7071	21.614	3.3346e-06	6.2271e-05	ADCY5	adenylate cyclase 5
23784	3.568	0.5021	21.607	3.3458e-06	6.2408e-05	POTEH	POTE ankyrin domain family member H
2045	1.5986	2.1086	21.595	3.3675e-06	6.2741e-05	EPHA7	EPH receptor A7
100750246	1.1165	3.1665	21.583	3.3882e-06	6.3056e-05	HIF1A-AS1	HIF1A antisense RNA 1
128346	1.4383	1.8819	21.565	3.4203e-06	6.3511e-05	C1orf162	chromosome 1 open reading frame 162
171483	1.7592	1.7705	21.558	3.4331e-06	6.3676e-05	FAM9B	family with sequence similarity 9 member B
1536	1.3259	5.4314	21.541	3.4631e-06	6.4017e-05	CYBB	cytochrome b-245 beta chain
146542	-1.1029	4.4243	21.498	3.5413e-06	6.5317e-05	ZNF688	zinc finger protein 688
653149	2.9417	-0.054625	21.486	3.5637e-06	6.5583e-05	NBPF6	NBPF member 6
4986	3.7062	-1.3986	21.482	3.5711e-06	6.5601e-05	OPRK1	opioid receptor kappa 1
221223	3.2811	0.89687	21.481	3.5727e-06	6.5601e-05	CES5A	carboxylesterase 5A
40	1.7793	3.8626	21.465	3.6034e-06	6.6092e-05	ASIC2	acid sensing ion channel subunit 2
816	1.9544	0.90618	21.459	3.6144e-06	6.62e-05	CAMK2B	calcium/calmodulin dependent protein kinase II beta
1413	3.0393	-2.2758	21.458	3.6173e-06	6.62e-05	CRYBA4	crystallin beta A4
88	2.3409	0.70704	21.441	3.649e-06	6.6631e-05	ACTN2	actinin alpha 2
729428	3.4164	-1.1315	21.426	3.6784e-06	6.7095e-05	GAGE12B	G antigen 12B
8530	1.5317	3.3607	21.416	3.6969e-06	6.7357e-05	CST7	cystatin F
84709	1.68	-1.3012	21.41	3.7085e-06	6.7494e-05	MGARP	mitochondria localized glutamic acid rich protein
117581	2.1772	0.96343	21.405	3.7179e-06	6.7516e-05	TWIST2	twist family bHLH transcription factor 2
6404	1.1483	4.1141	21.394	3.7388e-06	6.7821e-05	SELPLG	selectin P ligand
55220	-1.3238	4.5094	21.392	3.7433e-06	6.7827e-05	KLHDC8A	kelch domain containing 8A
246213	2.6211	0.17472	21.38	3.7669e-06	6.818e-05	SLC17A8	solute carrier family 17 member 8
84842	-1.0792	1.2082	21.371	3.7845e-06	6.8348e-05	HPDL	4-hydroxyphenylpyruvate dioxygenase like
9308	1.8724	6.0861	21.36	3.8056e-06	6.8597e-05	CD83	CD83 molecule
644150	1.0588	3.304	21.358	3.8111e-06	6.8597e-05	WIPF3	WAS/WASL interacting protein family member 3
100271846	2.2295	-1.707	21.341	3.8442e-06	6.9049e-05	ERVV-2	"endogenous retrovirus group V member 2, envelope"
10308	1.1163	7.1927	21.322	3.8827e-06	6.9664e-05	ZNF267	zinc finger protein 267
55273	3.6712	-2.2392	21.301	3.9253e-06	7.0353e-05	TMEM100	transmembrane protein 100
27092	1.2336	1.9421	21.271	3.9881e-06	7.1323e-05	CACNG4	calcium voltage-gated channel auxiliary subunit gamma 4
8911	1.8011	1.4788	21.264	4.002e-06	7.1417e-05	CACNA1I	calcium voltage-gated channel subunit alpha1 I
133688	2.3748	-0.15701	21.252	4.0274e-06	7.1715e-05	UGT3A1	UDP glycosyltransferase family 3 member A1
115761	1.2001	2.3461	21.247	4.037e-06	7.1731e-05	ARL11	ADP ribosylation factor like GTPase 11
1003	2.1178	-0.24795	21.242	4.0483e-06	7.1854e-05	CDH5	cadherin 5
64388	2.2672	1.1723	21.237	4.0587e-06	7.1916e-05	GREM2	"gremlin 2, DAN family BMP antagonist"
115827	2.1524	2.232	21.236	4.0605e-06	7.1916e-05	RAB3C	"RAB3C, member RAS oncogene family"
122042	3.4633	-0.19657	21.229	4.0757e-06	7.203e-05	RXFP2	relaxin family peptide receptor 2
1821	1.7345	-0.63869	21.226	4.0815e-06	7.2055e-05	DRP2	dystrophin related protein 2
84249	1.7769	0.4423	21.189	4.1605e-06	7.3137e-05	PSD2	pleckstrin and Sec7 domain containing 2
7056	1.933	3.3508	21.177	4.1883e-06	7.3547e-05	THBD	thrombomodulin
2901	1.9471	0.85389	21.156	4.2334e-06	7.4182e-05	GRIK5	glutamate ionotropic receptor kainate type subunit 5
100507403	1.1611	0.44976	21.129	4.293e-06	7.5066e-05	LOC100507403	uncharacterized LOC100507403
2914	1.3922	2.2457	21.123	4.3081e-06	7.5128e-05	GRM4	glutamate metabotropic receptor 4
5880	1.4929	5.012	21.089	4.3853e-06	7.6275e-05	RAC2	Rac family small GTPase 2
2533	1.3215	7.0231	21.087	4.39e-06	7.6276e-05	FYB1	FYN binding protein 1
83706	1.2462	4.7997	21.034	4.5128e-06	7.8246e-05	FERMT3	fermitin family member 3
118429	1.0663	6.9363	21	4.5922e-06	7.9456e-05	ANTXR2	ANTXR cell adhesion molecule 2
5506	2.1128	1.433	20.994	4.6072e-06	7.9514e-05	PPP1R3A	protein phosphatase 1 regulatory subunit 3A
100506742	2.5521	-1.4123	20.981	4.6375e-06	7.9883e-05	CASP12	caspase 12 (gene/pseudogene)
644054	-2.3745	1.1476	20.969	4.6689e-06	8.0277e-05	FAM25C	family with sequence similarity 25 member C
140458	2.3625	0.20295	20.953	4.7072e-06	8.0726e-05	ASB5	ankyrin repeat and SOCS box containing 5
151258	1.2	1.4463	20.944	4.7299e-06	8.0905e-05	SLC38A11	solute carrier family 38 member 11
1154	1.3558	2.3629	20.941	4.7366e-06	8.0935e-05	CISH	cytokine inducible SH2 containing protein
4099	3.095	-0.93167	20.938	4.7447e-06	8.0989e-05	MAG	myelin associated glycoprotein
26080	2.8373	0.3351	20.92	4.788e-06	8.1559e-05	FAM230C	family with sequence similarity 230 member C
4062	-1.1813	2.0752	20.899	4.8414e-06	8.2298e-05	LY6H	lymphocyte antigen 6 family member H
100129385	1.6138	2.0762	20.877	4.8965e-06	8.2724e-05	C9orf92	chromosome 9 open reading frame 92
2846	3.1676	-3.0378	20.856	4.9516e-06	8.3399e-05	LPAR4	lysophosphatidic acid receptor 4
11249	1.7442	1.6321	20.854	4.9568e-06	8.3401e-05	NXPH2	neurexophilin 2
119	1.8303	2.023	20.847	4.9759e-06	8.3637e-05	ADD2	adducin 2
10215	3.7343	-1.7255	20.809	5.0746e-06	8.4949e-05	OLIG2	oligodendrocyte transcription factor 2
404785	3.5947	0.70103	20.803	5.0897e-06	8.5053e-05	POTEG	POTE ankyrin domain family member G
163033	-1.0863	1.7717	20.799	5.1014e-06	8.5053e-05	ZNF579	zinc finger protein 579
283748	1.617	-0.20616	20.773	5.1714e-06	8.6046e-05	PLA2G4D	phospholipase A2 group IVD
50614	2.0017	1.7193	20.747	5.2421e-06	8.7073e-05	GALNT9	polypeptide N-acetylgalactosaminyltransferase 9
978	1.7726	1.8295	20.745	5.2461e-06	8.7073e-05	CDA	cytidine deaminase
125931	2.3552	-0.31017	20.73	5.287e-06	8.7458e-05	CEACAM20	CEA cell adhesion molecule 20
169044	2.1949	2.8581	20.703	5.3629e-06	8.8606e-05	COL22A1	collagen type XXII alpha 1 chain
89	2.5207	-1.5422	20.69	5.3998e-06	8.9037e-05	ACTN3	actinin alpha 3 (gene/pseudogene)
2207	1.8363	4.7887	20.686	5.4101e-06	8.9118e-05	FCER1G	Fc fragment of IgE receptor Ig
7128	1.4194	7.8516	20.675	5.441e-06	8.9537e-05	TNFAIP3	TNF alpha induced protein 3
6886	2.6073	-1.1792	20.661	5.4828e-06	9.0045e-05	TAL1	"TAL bHLH transcription factor 1, erythroid differentiation factor"
100506115	1.9091	3.9837	20.645	5.5288e-06	9.0711e-05	SMIM25	small integral membrane protein 25
432	1.5773	-0.48526	20.62	5.6004e-06	9.1703e-05	ASGR1	asialoglycoprotein receptor 1
196335	2.0422	-2.9401	20.614	5.6195e-06	9.1924e-05	OR56B4	olfactory receptor family 56 subfamily B member 4
440097	4.0188	-1.5128	20.599	5.6623e-06	9.245e-05	DBX2	developing brain homeobox 2
3283	4.415	-2.6912	20.599	5.6628e-06	9.245e-05	HSD3B1	"hydroxy-delta-5-steroid dehydrogenase, 3 beta- and steroid delta-isomerase 1"
91156	2.9329	-0.17382	20.593	5.6798e-06	9.2635e-05	IGFN1	immunoglobulin like and fibronectin type III domain containing 1
5582	1.9608	-0.1892	20.556	5.7909e-06	9.4168e-05	PRKCG	protein kinase C gamma
100133093	-2.6453	1.3614	20.509	5.9362e-06	9.634e-05	FAM25G	family with sequence similarity 25 member G
85352	1.608	0.72904	20.506	5.9454e-06	9.6395e-05	SHISAL1	shisa like 1
55137	1.1723	2.4651	20.503	5.954e-06	9.644e-05	FIGN	"fidgetin, microtubule severing factor"
4741	2.4035	-2.0009	20.5	5.9619e-06	9.6472e-05	NEFM	neurofilament medium
5680	1.8689	-1.2352	20.474	6.0433e-06	9.7691e-05	PSG11	pregnancy specific beta-1-glycoprotein 11
55554	3.3101	-1.5661	20.445	6.1385e-06	9.8778e-05	KLK15	kallikrein related peptidase 15
27036	1.3741	0.39955	20.426	6.197e-06	9.9496e-05	SIGLEC7	sialic acid binding Ig like lectin 7
51213	4.5487	-2.6893	20.423	6.2088e-06	9.9588e-05	LUZP4	leucine zipper protein 4
1761	1.7398	1.4087	20.405	6.266e-06	0.00010009	DMRT1	doublesex and mab-3 related transcription factor 1
7097	1.6722	7.6513	20.405	6.2675e-06	0.00010009	TLR2	toll like receptor 2
284067	2.0675	-2.0316	20.404	6.2696e-06	0.00010009	CFAP97D1	CFAP97 domain containing 1
7179	1.4643	2.2581	20.369	6.3846e-06	0.00010152	TPTE	transmembrane phosphatase with tensin homology
2900	1.6304	3.4755	20.364	6.4011e-06	0.00010162	GRIK4	glutamate ionotropic receptor kainate type subunit 4
155184	3.4729	-1.4196	20.321	6.5469e-06	0.0001035	SLC2A7	solute carrier family 2 member 7
55384	2.3906	0.77909	20.308	6.5941e-06	0.00010415	MEG3	maternally expressed 3
8549	1.8754	2.013	20.259	6.7623e-06	0.0001066	LGR5	leucine rich repeat containing G protein-coupled receptor 5
2922	3.4949	-2.1467	20.257	6.7706e-06	0.00010663	GRP	gastrin releasing peptide
400165	2.2349	-0.24032	20.218	6.9104e-06	0.00010834	ATP11AUN	ATP11A upstream neighbor
100533181	1.1506	1.6804	20.182	7.0394e-06	0.00011002	FXYD6-FXYD2	FXYD6-FXYD2 readthrough
123745	1.384	0.99115	20.179	7.0513e-06	0.0001101	PLA2G4E	phospholipase A2 group IVE
7350	1.4093	-1.5529	20.153	7.1486e-06	0.00011141	UCP1	uncoupling protein 1
54331	1.6876	6.9371	20.134	7.2204e-06	0.00011242	GNG2	G protein subunit gamma 2
968	1.1	4.6593	20.125	7.256e-06	0.00011283	CD68	CD68 molecule
339766	1.566	0.42635	20.102	7.3434e-06	0.00011395	MROH2A	maestro heat like repeat family member 2A
1996	1.7944	1.8207	20.099	7.3554e-06	0.00011395	ELAVL4	ELAV like RNA binding protein 4
10642	2.7641	-0.12953	20.098	7.3568e-06	0.00011395	IGF2BP1	insulin like growth factor 2 mRNA binding protein 1
10369	2.7285	1.3329	20.097	7.3599e-06	0.00011395	CACNG2	calcium voltage-gated channel auxiliary subunit gamma 2
1306	2.021	1.3357	20.094	7.3744e-06	0.00011407	COL15A1	collagen type XV alpha 1 chain
10083	-1.0563	4.7233	20.09	7.3882e-06	0.00011417	USH1C	USH1 protein network component harmonin
9457	3.6273	-0.50531	20.085	7.4067e-06	0.00011435	FHL5	four and a half LIM domains 5
148198	2.4333	0.89964	20.074	7.4485e-06	0.00011467	ZNF98	zinc finger protein 98
57121	-1.0387	2.6679	20.073	7.4548e-06	0.00011467	LPAR5	lysophosphatidic acid receptor 5
6328	1.3999	2.0237	20.045	7.5661e-06	0.00011627	SCN3A	sodium voltage-gated channel alpha subunit 3
25884	1.758	-0.016488	20.022	7.6539e-06	0.0001174	CHRDL2	chordin like 2
65012	3.091	-2.2329	19.974	7.8519e-06	0.00012006	SLC26A10	solute carrier family 26 member 10
10625	1.3463	8.8047	19.973	7.8564e-06	0.00012006	IVNS1ABP	influenza virus NS1A binding protein
54346	2.1326	-0.27159	19.967	7.8783e-06	0.00012022	UNC93A	unc-93 homolog A
163732	-1.0607	2.5381	19.966	7.8815e-06	0.00012022	CITED4	Cbp/p300 interacting transactivator with Glu/Asp rich carboxy-terminal domain 4
353514	2.4061	4.0357	19.953	7.9358e-06	0.00012076	LILRA5	leukocyte immunoglobulin like receptor A5
7038	1.5024	7.2066	19.952	7.9391e-06	0.00012076	TG	thyroglobulin
221687	1.3627	0.99968	19.941	7.9888e-06	0.0001213	RNF182	ring finger protein 182
100132399	3.3664	-1.2431	19.93	8.0316e-06	0.00012179	GAGE12D	G antigen 12D
100132146	2.7053	-2.0928	19.927	8.0436e-06	0.00012179	FAM240A	family with sequence similarity 240 member A
83851	1.5241	3.2098	19.921	8.0712e-06	0.0001221	SYT16	synaptotagmin 16
4608	2.5938	-1.449	19.909	8.1218e-06	0.00012264	MYBPH	myosin binding protein H
176	2.1325	0.32878	19.903	8.1483e-06	0.00012292	ACAN	aggrecan
100506736	-1.0315	4.583	19.892	8.1931e-06	0.00012349	SLFN12L	schlafen family member 12 like
9355	1.7073	-0.23376	19.822	8.5001e-06	0.00012742	LHX2	LIM homeobox 2
256435	1.4846	6.5325	19.8	8.5995e-06	0.00012879	ST6GALNAC3	"ST6 N-acetylgalactosaminide alpha-2,6-sialyltransferase 3"
100130520	2.7387	-0.88575	19.763	8.7686e-06	0.00013049	CD300H	CD300H molecule (gene/pseudogene)
105372573	2.715	-1.3793	19.754	8.809e-06	0.00013098	LOC105372573	uncharacterized LOC105372573
202374	1.244	2.6969	19.752	8.8186e-06	0.00013099	STK32A	serine/threonine kinase 32A
79772	1.4208	8.2863	19.75	8.8259e-06	0.00013099	MCTP1	multiple C2 and transmembrane domain containing 1
284111	1.6812	-0.25862	19.747	8.8417e-06	0.00013111	SLC13A5	solute carrier family 13 member 5
23305	1.0862	1.5328	19.724	8.949e-06	0.00013222	ACSL6	acyl-CoA synthetase long chain family member 6
4060	2.2657	-0.23393	19.712	9.0039e-06	0.00013291	LUM	lumican
54937	1.7869	-0.16701	19.706	9.0313e-06	0.00013301	SOHLH2	spermatogenesis and oogenesis specific basic helix-loop-helix 2
23439	2.931	-1.8766	19.702	9.05e-06	0.00013312	ATP1B4	ATPase Na+/K+ transporting family member beta 4
157855	2.3057	1.3316	19.688	9.1175e-06	0.00013399	KCNU1	potassium calcium-activated channel subfamily U member 1
3938	1.104	0.80171	19.684	9.137e-06	0.00013416	LCT	lactase
93377	3.639	-1.8375	19.677	9.1713e-06	0.00013442	OPALIN	oligodendrocytic myelin paranodal and inner loop protein
43847	1.4737	-1.333	19.656	9.2689e-06	0.00013555	KLK14	kallikrein related peptidase 14
4825	2.4467	-2.9105	19.656	9.2726e-06	0.00013555	NKX6-1	NK6 homeobox 1
145264	2.9874	-0.79768	19.62	9.4486e-06	0.00013731	SERPINA12	serpin family A member 12
1297	2.1478	0.32729	19.619	9.4513e-06	0.00013731	COL9A1	collagen type IX alpha 1 chain
6916	1.3038	6.795	19.617	9.462e-06	0.00013731	TBXAS1	thromboxane A synthase 1
54769	1.8712	-0.19169	19.617	9.4644e-06	0.00013731	DIRAS2	DIRAS family GTPase 2
338376	1.2094	0.35685	19.616	9.468e-06	0.00013731	IFNE	interferon epsilon
242	1.6171	-0.37255	19.599	9.5506e-06	0.00013821	ALOX12B	"arachidonate 12-lipoxygenase, 12R type"
729956	1.7645	-0.94879	19.598	9.5556e-06	0.00013821	SHISA7	shisa family member 7
5329	1.9342	6.9376	19.597	9.5638e-06	0.00013821	PLAUR	"plasminogen activator, urokinase receptor"
114548	1.845	4.9357	19.595	9.5729e-06	0.00013822	NLRP3	NLR family pyrin domain containing 3
11131	2.0302	-0.49746	19.577	9.6628e-06	0.00013909	CAPN11	calpain 11
6531	2.2878	1.2903	19.567	9.7113e-06	0.00013938	SLC6A3	solute carrier family 6 member 3
55203	2.78	-0.96009	19.564	9.7303e-06	0.00013952	LGI2	leucine rich repeat LGI family member 2
114795	1.3012	3.7598	19.562	9.7405e-06	0.00013954	TMEM132B	transmembrane protein 132B
3684	1.6957	5.312	19.549	9.8067e-06	0.00014037	ITGAM	integrin subunit alpha M
284654	2.9627	-0.947	19.532	9.8917e-06	0.00014109	RSPO1	R-spondin 1
155051	2.3072	-2.233	19.522	9.9449e-06	0.00014173	CRYGN	crystallin gamma N
147381	3.4223	0.17308	19.483	1.0149e-05	0.00014418	CBLN2	cerebellin 2 precursor
51312	1.2876	7.167	19.481	1.0163e-05	0.00014421	SLC25A37	solute carrier family 25 member 37
3645	2.2647	-1.227	19.474	1.0197e-05	0.00014458	INSRR	insulin receptor related receptor
59082	2.1258	2.494	19.456	1.0294e-05	0.00014558	CARD18	caspase recruitment domain family member 18
63923	2.2961	0.46749	19.443	1.0366e-05	0.00014647	TNN	tenascin N
8529	1.7711	-0.42199	19.419	1.0495e-05	0.00014769	CYP4F2	cytochrome P450 family 4 subfamily F member 2
170692	1.9179	1.8011	19.418	1.0504e-05	0.00014769	ADAMTS18	ADAM metallopeptidase with thrombospondin type 1 motif 18
316	1.3364	1.3704	19.417	1.0507e-05	0.00014769	AOX1	aldehyde oxidase 1
9745	2.0345	3.0117	19.392	1.0644e-05	0.00014937	ZNF536	zinc finger protein 536
796	2.3869	-2.3275	19.384	1.0691e-05	0.00014991	CALCA	calcitonin related polypeptide alpha
5470	1.8963	-0.17239	19.374	1.0746e-05	0.00015054	PPEF2	protein phosphatase with EF-hand domain 2
114794	1.3988	1.9987	19.344	1.0915e-05	0.00015251	ELFN2	extracellular leucine rich repeat and fibronectin type III domain containing 2
100506082	1.5168	-0.48902	19.341	1.0933e-05	0.00015251	LINC02749	long intergenic non-protein coding RNA 2749
105374088	2.7245	-2.1256	19.339	1.0942e-05	0.00015251	LOC105374088	uncharacterized LOC105374088
352999	1.3544	1.0127	19.336	1.0963e-05	0.00015268	C6orf58	chromosome 6 open reading frame 58
85301	1.0822	3.3997	19.329	1.1003e-05	0.00015311	COL27A1	collagen type XXVII alpha 1 chain
6364	1.8745	4.2105	19.305	1.1141e-05	0.00015464	CCL20	C-C motif chemokine ligand 20
2645	2.6197	-0.3749	19.292	1.1215e-05	0.00015554	GCK	glucokinase
57642	2.2812	-1.1428	19.284	1.1268e-05	0.00015609	COL20A1	collagen type XX alpha 1 chain
27439	1.566	-0.61654	19.282	1.1274e-05	0.00015609	TMEM121B	transmembrane protein 121B
10957	1.0293	6.3995	19.264	1.1381e-05	0.0001573	PNRC1	proline rich nuclear receptor coactivator 1
128209	3.4859	-1.5894	19.262	1.1394e-05	0.00015735	KLF17	Kruppel like factor 17
105377488	2.0957	-0.41508	19.256	1.1432e-05	0.00015774	LOC105377488	uncharacterized LOC105377488
94031	2.0454	0.2027	19.249	1.1471e-05	0.00015815	HTRA3	HtrA serine peptidase 3
100131439	2.7633	-1.4299	19.237	1.1544e-05	0.00015889	CD300LD	CD300 molecule like family member d
91584	1.9214	3.2825	19.22	1.165e-05	0.00015998	PLXNA4	plexin A4
105370224	2.0342	1.0286	19.218	1.1664e-05	0.00015998	LOC105370224	uncharacterized LOC105370224
1134	2.7786	-0.71553	19.216	1.1672e-05	0.00015998	CHRNA1	cholinergic receptor nicotinic alpha 1 subunit
341152	2.5861	-1.4804	19.205	1.1739e-05	0.00016068	OR2AT4	olfactory receptor family 2 subfamily AT member 4
51555	1.1626	3.25	19.163	1.2005e-05	0.00016413	PEX5L	peroxisomal biogenesis factor 5 like
163782	2.047	0.71071	19.16	1.2024e-05	0.00016414	KANK4	KN motif and ankyrin repeat domains 4
146225	1.098	2.3403	19.159	1.2025e-05	0.00016414	CMTM2	CKLF like MARVEL transmembrane domain containing 2
23025	2.4737	1.1753	19.111	1.2336e-05	0.00016788	UNC13A	unc-13 homolog A
117144	2.0106	-1.423	19.11	1.2339e-05	0.00016788	CATSPER1	cation channel sperm associated 1
10319	2.4989	0.50199	19.101	1.2397e-05	0.00016851	LAMC3	laminin subunit gamma 3
375337	1.9918	0.70098	19.096	1.243e-05	0.00016872	TOPAZ1	testis and ovary specific PAZ domain containing 1
547	2.484	0.77005	19.095	1.244e-05	0.00016872	KIF1A	kinesin family member 1A
392843	3.0646	-1.8004	19.094	1.2443e-05	0.00016872	IQCA1L	IQ motif containing with AAA domain 1 like
11149	2.16	-0.69549	19.085	1.2502e-05	0.00016925	BVES	blood vessel epicardial substance
350383	2.2673	-2.5254	19.037	1.282e-05	0.00017242	GPR142	G protein-coupled receptor 142
4635	2.322	-1.0252	19.027	1.2886e-05	0.00017289	MYL4	myosin light chain 4
138799	2.0436	-3.1319	19.018	1.2947e-05	0.0001731	OR13C5	olfactory receptor family 13 subfamily C member 5
1008	3.176	0.73713	19.009	1.301e-05	0.00017358	CDH10	cadherin 10
6556	2.0162	5.6017	19.009	1.3011e-05	0.00017358	SLC11A1	solute carrier family 11 member 1
5327	1.0911	4.516	19.005	1.3039e-05	0.00017381	PLAT	"plasminogen activator, tissue type"
2583	2.4575	-2.0225	18.992	1.3125e-05	0.00017468	B4GALNT1	"beta-1,4-N-acetyl-galactosaminyltransferase 1"
55843	2.1066	0.99399	18.95	1.3418e-05	0.00017757	ARHGAP15	Rho GTPase activating protein 15
1791	3.2328	-1.0134	18.94	1.3488e-05	0.00017835	DNTT	DNA nucleotidylexotransferase
80343	1.6319	1.7347	18.939	1.35e-05	0.00017836	SEL1L2	SEL1L2 adaptor subunit of ERAD E3 ligase
4496	-2.652	0.1578	18.884	1.3892e-05	0.00018282	MT1H	metallothionein 1H
3354	2.612	0.16371	18.866	1.4023e-05	0.00018424	HTR1E	5-hydroxytryptamine receptor 1E
10389	1.0173	1.7522	18.849	1.4148e-05	0.0001856	SCML2	Scm polycomb group protein like 2
10267	-1.0428	4.3549	18.836	1.4248e-05	0.00018675	RAMP1	receptor activity modifying protein 1
442038	1.4167	-0.54078	18.834	1.4259e-05	0.00018675	SULT1C3	sulfotransferase family 1C member 3
111064647	2.5446	0.79155	18.829	1.4297e-05	0.0001871	CSNKA2IP	casein kinase 2 subunit alpha' interacting protein
132141	3.1099	-2.3813	18.815	1.4406e-05	0.00018822	IQCF1	IQ motif containing F1
105373010	2.8174	1.6106	18.813	1.4422e-05	0.00018828	LINC01643	long intergenic non-protein coding RNA 1643
149478	1.3201	3.3151	18.809	1.4449e-05	0.00018844	BTBD19	BTB domain containing 19
51299	1.6102	-1.4648	18.802	1.4502e-05	0.00018844	NRN1	neuritin 1
4158	4.3107	-1.2486	18.793	1.4567e-05	0.00018913	MC2R	melanocortin 2 receptor
26002	1.8614	1.3527	18.783	1.4647e-05	0.00019002	MOXD1	monooxygenase DBH like 1
6347	2.5841	2.6441	18.78	1.4667e-05	0.00019012	CCL2	C-C motif chemokine ligand 2
100506049	2.8024	-0.48784	18.759	1.4833e-05	0.00019195	LRRC72	leucine rich repeat containing 72
653203	1.37	1.391	18.738	1.4995e-05	0.00019291	FAM230A	family with sequence similarity 230 member A
1357	1.7146	-1.8053	18.735	1.5018e-05	0.00019301	CPA1	carboxypeptidase A1
84103	1.1623	0.44468	18.724	1.5111e-05	0.00019382	C4orf17	chromosome 4 open reading frame 17
143379	3.6416	-3.1349	18.722	1.5122e-05	0.00019382	C10orf82	chromosome 10 open reading frame 82
8277	1.8297	0.085906	18.722	1.5123e-05	0.00019382	TKTL1	transketolase like 1
5816	4.1013	-1.5748	18.72	1.5135e-05	0.00019382	PVALB	parvalbumin
51146	1.9522	-1.974	18.719	1.5147e-05	0.00019382	A4GNT	"alpha-1,4-N-acetylglucosaminyltransferase"
140836	2.749	-0.78505	18.718	1.5151e-05	0.00019382	BANF2	BANF family member 2
6677	3.1681	-0.74044	18.709	1.5226e-05	0.00019447	SPAM1	sperm adhesion molecule 1
799	1.8217	0.9668	18.707	1.5239e-05	0.00019449	CALCR	calcitonin receptor
3937	1.6723	8.1576	18.706	1.5252e-05	0.00019451	LCP2	lymphocyte cytosolic protein 2
1014	1.8698	-1.7694	18.684	1.5425e-05	0.00019625	CDH16	cadherin 16
58503	3.041	-2.1592	18.673	1.5516e-05	0.00019711	OPRPN	opiorphin prepropeptide
59340	1.4755	0.43377	18.646	1.5739e-05	0.00019936	HRH4	histamine receptor H4
256979	1.9461	-0.060167	18.645	1.5742e-05	0.00019936	SUN3	Sad1 and UNC84 domain containing 3
2849	2.6424	-1.1633	18.639	1.5793e-05	0.00019983	GPR26	G protein-coupled receptor 26
54511	2.9761	0.75551	18.636	1.5822e-05	0.00019991	HMGCLL1	3-hydroxymethyl-3-methylglutaryl-CoA lyase like 1
55867	4.2841	-2.0181	18.619	1.5965e-05	0.00020125	SLC22A11	solute carrier family 22 member 11
11197	1.8489	0.84812	18.616	1.599e-05	0.00020142	WIF1	WNT inhibitory factor 1
6331	1.5634	1.2103	18.606	1.6069e-05	0.00020195	SCN5A	sodium voltage-gated channel alpha subunit 5
79931	1.2512	3.4064	18.599	1.6132e-05	0.00020259	TNIP3	TNFAIP3 interacting protein 3
100130357	1.3843	6.2294	18.597	1.6148e-05	0.00020263	LOC100130357	uncharacterized LOC100130357
116442	1.3177	-0.34067	18.591	1.62e-05	0.00020304	RAB39B	"RAB39B, member RAS oncogene family"
6512	2.6481	-0.050207	18.59	1.6204e-05	0.00020304	SLC1A7	solute carrier family 1 member 7
56203	1.0529	-0.22891	18.588	1.6227e-05	0.00020316	LMOD3	leiomodin 3
105369203	1.5997	4.1362	18.585	1.6247e-05	0.00020326	LOC105369203	uncharacterized LOC105369203
10290	1.5104	0.7205	18.579	1.6303e-05	0.00020365	SPEG	striated muscle enriched protein kinase
101927120	2.3156	-0.53837	18.57	1.638e-05	0.00020441	LINC02735	long intergenic non-protein coding RNA 2735
653598	1.2377	-1.2587	18.569	1.6388e-05	0.00020441	PPIAL4C	peptidylprolyl isomerase A like 4C
490	1.1075	8.2432	18.566	1.6412e-05	0.00020441	ATP2B1	ATPase plasma membrane Ca2+ transporting 1
834	1.202	5.2368	18.564	1.6434e-05	0.00020441	CASP1	caspase 1
7378	1.3917	5.0236	18.563	1.6438e-05	0.00020441	UPP1	uridine phosphorylase 1
219595	1.7634	0.14247	18.529	1.6733e-05	0.00020776	FOLH1B	folate hydrolase 1B
100132916	-1.4651	2.0466	18.512	1.6886e-05	0.00020951	SHISAL2B	shisa like 2B
643414	1.7845	0.32266	18.505	1.6949e-05	0.00021013	LIPK	lipase family member K
3003	1.4728	-0.28944	18.483	1.7143e-05	0.00021226	GZMK	granzyme K
7305	1.365	4.0931	18.481	1.7159e-05	0.00021226	TYROBP	transmembrane immune signaling adaptor TYROBP
283455	1.704	3.6705	18.479	1.7174e-05	0.00021228	KSR2	kinase suppressor of ras 2
259285	1.4099	-2.3817	18.473	1.723e-05	0.00021281	TAS2R39	taste 2 receptor member 39
3785	2.5668	-0.30061	18.466	1.7292e-05	0.00021342	KCNQ2	potassium voltage-gated channel subfamily Q member 2
92086	3.648	-3.1257	18.465	1.7307e-05	0.00021344	GGTLC1	gamma-glutamyltransferase light chain 1
200959	3.1312	-0.51058	18.437	1.7565e-05	0.0002163	GABRR3	gamma-aminobutyric acid type A receptor subunit rho3 (gene/pseudogene)
3763	1.9743	3.2957	18.424	1.7683e-05	0.00021719	KCNJ6	potassium inwardly rectifying channel subfamily J member 6
257101	-1.5973	1.1907	18.421	1.7706e-05	0.00021719	ZNF683	zinc finger protein 683
642643	1.2855	1.2616	18.378	1.8118e-05	0.00022129	FAM230E	family with sequence similarity 230 member E
4858	2.6573	-0.1746	18.359	1.8294e-05	0.00022311	NOVA2	NOVA alternative splicing regulator 2
1833	3.1469	-1.2667	18.318	1.8697e-05	0.00022613	EPYC	epiphycan
51305	1.6413	0.98307	18.296	1.8906e-05	0.00022789	KCNK9	potassium two pore domain channel subfamily K member 9
93649	1.7553	1.1133	18.292	1.8951e-05	0.00022813	MYOCD	myocardin
9210	1.2938	-1.2151	18.292	1.8954e-05	0.00022813	BMP15	bone morphogenetic protein 15
1908	3.2027	-1.5668	18.274	1.9134e-05	0.00022976	EDN3	endothelin 3
7124	2.0931	-0.15086	18.272	1.9145e-05	0.00022976	TNF	tumor necrosis factor
105376023	3.5723	-1.9167	18.262	1.925e-05	0.00023055	LOC105376023	uncharacterized LOC105376023
644090	1.0074	-0.066923	18.262	1.9254e-05	0.00023055	LOC644090	uncharacterized LOC644090
85443	2.1338	0.024616	18.253	1.9346e-05	0.00023132	DCLK3	doublecortin like kinase 3
84623	1.4366	3.959	18.245	1.9428e-05	0.00023179	KIRREL3	kirre like nephrin family adhesion molecule 3
50852	1.5121	1.1175	18.243	1.9441e-05	0.00023179	TRAT1	T cell receptor associated transmembrane adaptor 1
2180	1.7247	9.2015	18.243	1.9441e-05	0.00023179	ACSL1	acyl-CoA synthetase long chain family member 1
57057	2.6837	-0.43956	18.241	1.9463e-05	0.00023189	TBX20	T-box transcription factor 20
388021	2.9712	1.017	18.233	1.9549e-05	0.00023241	TMEM179	transmembrane protein 179
482	1.9166	-1.445	18.226	1.9623e-05	0.00023311	ATP1B2	ATPase Na+/K+ transporting subunit beta 2
9050	1.1219	5.429	18.206	1.9825e-05	0.00023489	PSTPIP2	proline-serine-threonine phosphatase interacting protein 2
9332	1.357	5.3527	18.161	2.0304e-05	0.00023982	CD163	CD163 molecule
22866	1.4548	2.4403	18.151	2.0403e-05	0.00024082	CNKSR2	connector enhancer of kinase suppressor of Ras 2
6555	3.8114	-1.801	18.144	2.048e-05	0.00024155	SLC10A2	solute carrier family 10 member 2
100129969	2.4913	-2.6798	18.133	2.0595e-05	0.00024256	FAM205C	family with sequence similarity 205 member C
132612	2.4027	-0.2231	18.129	2.064e-05	0.00024275	ADAD1	adenosine deaminase domain containing 1
729305	3.3259	-1.0041	18.103	2.0932e-05	0.00024514	LINC02714	long intergenic non-protein coding RNA 2714
101927322	-1.1473	0.8327	18.095	2.101e-05	0.00024587	LOC101927322	uncharacterized LOC101927322
3656	1.2787	6.4758	18.087	2.1102e-05	0.00024673	IRAK2	interleukin 1 receptor associated kinase 2
2694	1.5823	1.0837	18.086	2.1114e-05	0.00024673	CBLIF	cobalamin binding intrinsic factor
9083	4.8283	-1.3344	18.063	2.1376e-05	0.00024905	BPY2	basic charge Y-linked 2
5629	1.4106	1.3683	18.044	2.1587e-05	0.00025083	PROX1	prospero homeobox 1
105373514	3.632	-1.8596	18.043	2.1601e-05	0.00025083	LOC105373514	uncharacterized LOC105373514
341116	3.7032	-2.1157	18.04	2.163e-05	0.00025099	MS4A10	membrane spanning 4-domains A10
4620	3.9275	-1.6602	17.992	2.2188e-05	0.00025656	MYH2	myosin heavy chain 2
7134	-1.0554	1.117	17.982	2.2305e-05	0.00025752	TNNC1	"troponin C1, slow skeletal and cardiac type"
2516	2.6782	-1.3409	17.967	2.2483e-05	0.00025923	NR5A1	nuclear receptor subfamily 5 group A member 1
55195	1.3767	-0.27535	17.933	2.2887e-05	0.00026353	CCDC198	coiled-coil domain containing 198
4353	1.7151	-0.99791	17.926	2.297e-05	0.00026404	MPO	myeloperoxidase
126567	2.2959	-2.9345	17.925	2.2976e-05	0.00026404	C2CD4C	C2 calcium dependent domain containing 4C
6515	2.0611	7.1028	17.925	2.2979e-05	0.00026404	SLC2A3	solute carrier family 2 member 3
64386	1.3488	4.3943	17.913	2.3126e-05	0.00026554	MMP25	matrix metallopeptidase 25
55859	2.0707	-2.9452	17.901	2.3272e-05	0.00026704	BEX1	brain expressed X-linked 1
150372	1.5003	4.0556	17.894	2.3361e-05	0.00026787	NFAM1	NFAT activating protein with ITAM motif 1
283985	2.8916	-1.8391	17.879	2.3537e-05	0.00026951	FADS6	fatty acid desaturase 6
58512	1.7913	0.53067	17.87	2.3654e-05	0.00027066	DLGAP3	DLG associated protein 3
56302	1.552	0.44612	17.868	2.3682e-05	0.0002708	TRPV5	transient receptor potential cation channel subfamily V member 5
3792	1.1682	0.59786	17.86	2.3779e-05	0.00027172	KEL	Kell metallo-endopeptidase (Kell blood group)
60529	1.1634	0.75402	17.857	2.3819e-05	0.00027199	ALX4	ALX homeobox 4
9260	1.1137	3.4464	17.849	2.3916e-05	0.00027252	PDLIM7	PDZ and LIM domain 7
1634	1.7074	1.2318	17.842	2.4004e-05	0.00027304	DCN	decorin
28513	2.2748	0.33559	17.841	2.401e-05	0.00027304	CDH19	cadherin 19
72	1.9784	-0.72205	17.829	2.4163e-05	0.00027431	ACTG2	"actin gamma 2, smooth muscle"
7784	-1.051	4.3267	17.8	2.4536e-05	0.00027803	ZP3	zona pellucida glycoprotein 3
57540	1.4558	0.46225	17.799	2.455e-05	0.00027803	DISP3	dispatched RND transporter family member 3
128859	2.9224	-1.7025	17.79	2.4665e-05	0.00027894	BPIFB6	BPI fold containing family B member 6
3383	1.5457	6.1356	17.771	2.4912e-05	0.00028116	ICAM1	intercellular adhesion molecule 1
81569	3.4957	0.051909	17.763	2.5023e-05	0.00028222	ACTL8	actin like 8
7276	2.6674	-0.60995	17.761	2.5047e-05	0.0002823	TTR	transthyretin
8642	1.2072	0.69755	17.705	2.5788e-05	0.00028888	DCHS1	dachsous cadherin-related 1
50486	2.0595	6.4726	17.696	2.5918e-05	0.00028974	G0S2	G0/G1 switch 2
54550	1.3557	0.50949	17.687	2.6043e-05	0.00029074	NECAB2	N-terminal EF-hand calcium binding protein 2
85319	1.7919	3.1938	17.67	2.6271e-05	0.00029263	BAGE2	BAGE family member 2
6253	1.045	1.0442	17.669	2.6283e-05	0.00029263	RTN2	reticulon 2
223117	1.5466	1.9192	17.664	2.6363e-05	0.0002932	SEMA3D	semaphorin 3D
431704	1.1645	4.0045	17.62	2.6979e-05	0.00029916	RGS21	regulator of G protein signaling 21
140730	1.9925	0.28457	17.618	2.7007e-05	0.00029927	RIMS4	regulating synaptic membrane exocytosis 4
366	2.303	8.9904	17.61	2.7118e-05	0.00029976	AQP9	aquaporin 9
8817	1.3157	0.57846	17.604	2.7208e-05	0.00030049	FGF18	fibroblast growth factor 18
1644	1.4613	1.3471	17.558	2.7861e-05	0.0003073	DDC	dopa decarboxylase
653	2.781	0.49935	17.542	2.8109e-05	0.00030941	BMP5	bone morphogenetic protein 5
85450	1.3507	5.5701	17.539	2.8151e-05	0.0003096	ITPRIP	"inositol 1,4,5-trisphosphate receptor interacting protein"
114088	1.3309	1.8299	17.538	2.8164e-05	0.0003096	TRIM9	tripartite motif containing 9
1814	2.2033	0.30921	17.536	2.8187e-05	0.00030964	DRD3	dopamine receptor D3
27120	1.9713	-1.4437	17.508	2.8614e-05	0.00031371	DKKL1	dickkopf like acrosomal protein 1
389384	1.847	-0.62466	17.505	2.8661e-05	0.00031401	BNIP5	BCL2 interacting protein 5
53826	1.1576	1.2212	17.499	2.8745e-05	0.00031451	FXYD6	FXYD domain containing ion transport regulator 6
9636	-1.5437	5.4169	17.484	2.8972e-05	0.0003167	ISG15	ISG15 ubiquitin like modifier
84624	1.5464	1.1149	17.483	2.8983e-05	0.0003167	FNDC1	fibronectin type III domain containing 1
29126	1.2016	4.6215	17.482	2.9003e-05	0.00031671	CD274	CD274 molecule
286	1.2801	2.6535	17.464	2.9277e-05	0.00031949	ANK1	ankyrin 1
253970	3.1495	-0.81663	17.453	2.9445e-05	0.00032025	SFTA3	surfactant associated 3
443	1.5699	-0.19256	17.453	2.9451e-05	0.00032025	ASPA	aspartoacylase
374308	3.2124	-1.448	17.453	2.9455e-05	0.00032025	PTCHD3	patched domain containing 3
2158	3.1013	-1.7769	17.452	2.9463e-05	0.00032025	F9	coagulation factor IX
6527	1.9903	-0.51718	17.439	2.9661e-05	0.00032198	SLC5A4	solute carrier family 5 member 4
101928343	2.333	-1.7291	17.434	2.9745e-05	0.00032236	LOC101928343	uncharacterized LOC101928343
10842	1.668	-0.57389	17.428	2.984e-05	0.00032307	PPP1R17	protein phosphatase 1 regulatory subunit 17
100134391	2.1226	-1.5026	17.396	3.0342e-05	0.00032695	LOC100134391	uncharacterized LOC100134391
2993	1.6647	-0.31563	17.393	3.0393e-05	0.00032712	GYPA	glycophorin A (MNS blood group)
6283	2.5717	3.1267	17.379	3.0619e-05	0.00032898	S100A12	S100 calcium binding protein A12
84867	2.7497	-0.063676	17.363	3.0877e-05	0.00033147	PTPN5	protein tyrosine phosphatase non-receptor type 5
7940	1.4906	2.952	17.34	3.1248e-05	0.00033481	LST1	leukocyte specific transcript 1
392376	2.0118	-3.0575	17.316	3.1644e-05	0.00033816	OR13C2	olfactory receptor family 13 subfamily C member 2
117	4.0318	-0.27941	17.309	3.1764e-05	0.00033871	ADCYAP1R1	ADCYAP receptor type I
201140	3.2758	-1.9088	17.3	3.1927e-05	0.00033995	DHRS7C	dehydrogenase/reductase 7C
27201	1.7013	0.55899	17.288	3.2129e-05	0.00034157	GPR78	G protein-coupled receptor 78
388960	2.9092	0.89434	17.275	3.2342e-05	0.00034339	C2orf78	chromosome 2 open reading frame 78
247	1.422	2.3222	17.263	3.254e-05	0.0003448	ALOX15B	arachidonate 15-lipoxygenase type B
389762	5.0454	-1.4721	17.262	3.2558e-05	0.0003448	SPATA31D3	SPATA31 subfamily D member 3
3623	-1.0397	1.5952	17.256	3.2674e-05	0.00034581	INHA	inhibin subunit alpha
60681	1.1213	0.76239	17.247	3.2827e-05	0.00034697	FKBP10	FKBP prolyl isomerase 10
6860	4.1164	-3.0202	17.236	3.3008e-05	0.00034811	SYT4	synaptotagmin 4
54715	1.5505	4.1844	17.234	3.3039e-05	0.00034811	RBFOX1	RNA binding fox-1 homolog 1
101928162	2.8137	-1.6059	17.228	3.315e-05	0.00034905	LINC02366	long intergenic non-protein coding RNA 2366
645432	-1.3277	1.548	17.187	3.3868e-05	0.00035524	ARRDC5	arrestin domain containing 5
105375851	4.2909	-2.285	17.177	3.4051e-05	0.00035671	LOC105375851	uncharacterized LOC105375851
130560	2.7948	-0.80274	17.17	3.4172e-05	0.00035775	SPATA3	spermatogenesis associated 3
9750	1.2099	8.1694	17.139	3.4738e-05	0.00036253	RIPOR2	RHO family interacting cell polarization regulator 2
119467	3.447	-2.1446	17.128	3.495e-05	0.00036428	CLRN3	clarin 3
54586	1.5427	-1.4302	17.106	3.5342e-05	0.00036767	EQTN	equatorin
5800	1.0997	3.056	17.082	3.5793e-05	0.00037212	PTPRO	protein tyrosine phosphatase receptor type O
440435	1.0535	0.42946	17.081	3.582e-05	0.00037217	GPR179	G protein-coupled receptor 179
158376	2.3615	-0.53756	17.071	3.6015e-05	0.00037372	SPAAR	small regulatory polypeptide of amino acid response
387755	2.0654	1.2161	17.062	3.6178e-05	0.00037501	INSC	INSC spindle orientation adaptor protein
200407	1.6027	-0.22021	17.061	3.6207e-05	0.00037501	CREG2	cellular repressor of E1A stimulated genes 2
4626	3.7386	-1.3953	17.044	3.6521e-05	0.00037756	MYH8	myosin heavy chain 8
5266	1.3355	6.1143	17.034	3.671e-05	0.00037903	PI3	peptidase inhibitor 3
7884	-1.0653	5.4216	17.031	3.6769e-05	0.0003794	SLBP	stem-loop binding protein
116448	2.7435	-1.5096	17.024	3.6905e-05	0.00038057	OLIG1	oligodendrocyte transcription factor 1
2494	1.2055	2.1023	17.022	3.6944e-05	0.00038073	NR5A2	nuclear receptor subfamily 5 group A member 2
3674	1.3863	-0.58709	17.009	3.7207e-05	0.00038316	ITGA2B	integrin subunit alpha 2b
121214	2.4405	-1.9207	17.008	3.7226e-05	0.00038316	SDR9C7	short chain dehydrogenase/reductase family 9C member 7
4803	1.9721	0.17341	16.999	3.7396e-05	0.00038432	NGF	nerve growth factor
112802	4.3656	-2.9639	16.972	3.7934e-05	0.00038907	KRT71	keratin 71
148281	1.5328	0.55173	16.958	3.8219e-05	0.00039142	SYT6	synaptotagmin 6
100507096	2.2322	-2.2774	16.952	3.8332e-05	0.00039234	GIMD1	GIMAP family P-loop NTPase domain containing 1
2675	1.7244	1.4542	16.946	3.8454e-05	0.00039335	GFRA2	GDNF family receptor alpha 2
55753	1.8046	-0.15021	16.941	3.8568e-05	0.00039426	OGDHL	oxoglutarate dehydrogenase like
135946	2.3639	-2.0056	16.939	3.8608e-05	0.00039435	OR6B1	olfactory receptor family 6 subfamily B member 1
6386	1.1718	7.7675	16.923	3.8918e-05	0.0003971	SDCBP	syndecan binding protein
101928812	1.119	0.18574	16.898	3.9436e-05	0.00040121	LINC02696	long intergenic non-protein coding RNA 2696
347088	2.0759	-0.8188	16.898	3.9442e-05	0.00040121	ADGRD2	adhesion G protein-coupled receptor D2
123041	1.6434	2.8833	16.89	3.9614e-05	0.00040271	SLC24A4	solute carrier family 24 member 4
3742	1.3245	2.0141	16.888	3.966e-05	0.00040283	KCNA6	potassium voltage-gated channel subfamily A member 6
146	2.268	-0.73706	16.866	4.0123e-05	0.00040688	ADRA1D	adrenoceptor alpha 1D
118461	3.3432	-1.4488	16.852	4.0415e-05	0.00040896	C10orf71	chromosome 10 open reading frame 71
146723	2.4559	-1.8403	16.839	4.0687e-05	0.00041086	C17orf77	chromosome 17 open reading frame 77
54363	3.1241	-0.51937	16.839	4.0699e-05	0.00041086	HAO1	hydroxyacid oxidase 1
142683	1.6794	-1.8447	16.828	4.0916e-05	0.00041264	ITLN2	intelectin 2
245972	1.2649	2.4446	16.819	4.1112e-05	0.00041385	ATP6V0D2	ATPase H+ transporting V0 subunit d2
3206	2.9348	-2.6645	16.798	4.158e-05	0.0004178	HOXA10	homeobox A10
3361	4.4158	-2.2073	16.755	4.2541e-05	0.0004241	HTR5A	5-hydroxytryptamine receptor 5A
84929	1.5511	-0.32119	16.723	4.3251e-05	0.00043014	FIBCD1	fibrinogen C domain containing 1
283659	1.8702	1.432	16.721	4.3291e-05	0.00043025	PRTG	protogenin
138715	2.0548	-2.3283	16.72	4.3315e-05	0.00043025	ARID3C	AT-rich interaction domain 3C
81551	2.6646	-0.85634	16.714	4.346e-05	0.00043117	STMN4	stathmin 4
2255	2.4454	0.055532	16.699	4.3804e-05	0.0004338	FGF10	fibroblast growth factor 10
644591	1.1859	-0.72487	16.691	4.3996e-05	0.00043544	PPIAL4G	peptidylprolyl isomerase A like 4G
56920	1.4688	-1.5904	16.683	4.4179e-05	0.00043665	SEMA3G	semaphorin 3G
131377	2.1685	-2.3168	16.676	4.4328e-05	0.00043742	KLHL40	kelch like family member 40
283383	1.3214	0.9553	16.668	4.453e-05	0.00043915	ADGRD1	adhesion G protein-coupled receptor D1
23645	1.0467	6.8147	16.647	4.5015e-05	0.0004434	PPP1R15A	protein phosphatase 1 regulatory subunit 15A
642559	1.1016	-0.27547	16.623	4.5589e-05	0.00044798	POU5F1P3	POU class 5 homeobox 1 pseudogene 3
401613	2.4352	-2.441	16.603	4.6074e-05	0.00045221	SERTM2	serine rich and transmembrane domain containing 2
10485	1.6197	1.4195	16.58	4.6637e-05	0.00045719	C1orf61	chromosome 1 open reading frame 61
51256	1.1093	6.9382	16.574	4.6791e-05	0.00045762	TBC1D7	TBC1 domain family member 7
49860	-3.0954	6.322	16.574	4.6791e-05	0.00045762	CRNN	cornulin
2572	3.0701	0.34549	16.559	4.7162e-05	0.00046042	GAD2	glutamate decarboxylase 2
10878	-1.6551	0.91779	16.55	4.7393e-05	0.00046186	CFHR3	complement factor H related 3
4914	1.4152	0.92492	16.541	4.7618e-05	0.00046344	NTRK1	neurotrophic receptor tyrosine kinase 1
6581	1.3252	1.6114	16.507	4.8475e-05	0.00046963	SLC22A3	solute carrier family 22 member 3
79168	1.8891	3.1588	16.485	4.9028e-05	0.00047415	LILRA6	leukocyte immunoglobulin like receptor A6
64150	3.3726	-2.6702	16.484	4.9066e-05	0.00047424	DIO3OS	DIO3 opposite strand upstream RNA
8291	1.8494	6.9651	16.475	4.9299e-05	0.00047621	DYSF	dysferlin
219287	4.6038	-2.8996	16.462	4.9639e-05	0.00047921	AMER2	APC membrane recruitment protein 2
116534	2.9292	-2.4968	16.459	4.9716e-05	0.00047953	MRGPRE	MAS related GPR family member E
1268	1.7944	0.99522	16.457	4.9759e-05	0.00047953	CNR1	cannabinoid receptor 1
80763	1.2668	-1.0378	16.442	5.0169e-05	0.00048263	SPX	spexin hormone
393046	1.8675	-1.6264	16.435	5.035e-05	0.00048381	OR2A5	olfactory receptor family 2 subfamily A member 5
2313	1.0314	5.9507	16.434	5.0386e-05	0.00048388	FLI1	"Fli-1 proto-oncogene, ETS transcription factor"
4985	2.2625	0.15831	16.426	5.0598e-05	0.00048563	OPRD1	opioid receptor delta 1
10395	1.6235	3.3447	16.424	5.0647e-05	0.00048582	DLC1	DLC1 Rho GTPase activating protein
1539	3.8312	-1.9861	16.415	5.0877e-05	0.00048774	CYLC2	cylicin 2
642968	3.2947	-1.2572	16.398	5.1348e-05	0.0004914	FAM163B	family with sequence similarity 163 member B
929	1.4139	4.6887	16.391	5.1541e-05	0.00049296	CD14	CD14 molecule
2205	-1.1861	1.6307	16.371	5.207e-05	0.00049715	FCER1A	Fc fragment of IgE receptor Ia
230	1.0722	1.8669	16.358	5.243e-05	0.00049875	ALDOC	"aldolase, fructose-bisphosphate C"
401720	1.1462	0.4524	16.354	5.254e-05	0.00049875	FIGNL2	fidgetin like 2
7484	2.7937	0.078679	16.353	5.2577e-05	0.00049882	WNT9B	Wnt family member 9B
26050	1.5919	-0.91549	16.345	5.279e-05	0.00050026	SLITRK5	SLIT and NTRK like family member 5
6258	3.1004	-0.70969	16.332	5.3151e-05	0.00050311	RXRG	retinoid X receptor gamma
100288687	2.6189	-0.68601	16.328	5.3262e-05	0.00050386	DUX4	double homeobox 4
8875	1.257	5.9445	16.317	5.3578e-05	0.00050598	VNN2	vanin 2
126129	2.3342	-0.70751	16.293	5.4254e-05	0.00051178	CPT1C	carnitine palmitoyltransferase 1C
55816	1.933	1.5561	16.284	5.4527e-05	0.00051406	DOK5	docking protein 5
102723796	2.9105	-1.9654	16.28	5.4626e-05	0.0005147	TLE7	TLE family member 7
60680	2.0605	0.94253	16.273	5.4842e-05	0.00051635	CELF5	CUGBP Elav-like family member 5
221336	1.1333	1.2285	16.271	5.4891e-05	0.00051635	BEND6	BEN domain containing 6
100302185	1.0594	-1.6831	16.271	5.4895e-05	0.00051635	MIR1204	microRNA 1204
730262	1.6952	-2.2521	16.268	5.4975e-05	0.00051681	PPIAL4E	peptidylprolyl isomerase A like 4E
444882	1.0556	0.56933	16.267	5.5019e-05	0.00051693	IGFL4	IGF like family member 4
652991	2.6427	-0.71777	16.264	5.5105e-05	0.00051744	SKOR2	SKI family transcriptional corepressor 2
374454	3.8374	-2.0983	16.263	5.5137e-05	0.00051745	KRT77	keratin 77
105377247	2.8407	-0.3418	16.256	5.5328e-05	0.00051807	LINC02429	long intergenic non-protein coding RNA 2429
492	1.148	0.86429	16.244	5.5689e-05	0.00052114	ATP2B3	ATPase plasma membrane Ca2+ transporting 3
6833	2.6292	0.32339	16.234	5.5985e-05	0.00052273	ABCC8	ATP binding cassette subfamily C member 8
2251	2.7852	-1.7722	16.219	5.6415e-05	0.00052585	FGF6	fibroblast growth factor 6
3697	2.0031	-1.7207	16.195	5.7151e-05	0.00053151	ITIH1	inter-alpha-trypsin inhibitor heavy chain 1
284369	3.7428	-1.6449	16.178	5.7649e-05	0.00053463	SIGLECL1	SIGLEC family like 1
4009	1.4533	1.8018	16.144	5.8689e-05	0.00054245	LMX1A	LIM homeobox transcription factor 1 alpha
286753	2.3268	-0.88308	16.134	5.903e-05	0.0005453	TRARG1	trafficking regulator of GLUT4 (SLC2A4) 1
285966	1.0099	5.3949	16.119	5.9469e-05	0.00054904	TCAF2	TRPM8 channel associated factor 2
2134	1.7114	-1.7774	16.111	5.9733e-05	0.00055086	EXTL1	exostosin like glycosyltransferase 1
79290	1.3034	-0.60138	16.107	5.985e-05	0.00055119	OR13A1	olfactory receptor family 13 subfamily A member 1
174	3.1701	-1.8148	16.107	5.9877e-05	0.00055119	AFP	alpha fetoprotein
105376654	3.513	-0.27388	16.106	5.9902e-05	0.00055119	105376654	NA
221692	1.0386	6.6793	16.101	6.0048e-05	0.0005517	PHACTR1	phosphatase and actin regulator 1
105369900	1.5542	-2.3887	16.077	6.0821e-05	0.00055709	LINC02404	long intergenic non-protein coding RNA 2404
440699	3.0346	-1.7044	16.074	6.091e-05	0.00055709	LRRC52	leucine rich repeat containing 52
333	1.7445	0.20119	16.064	6.123e-05	0.00055954	APLP1	amyloid beta precursor like protein 1
114902	-1.0134	1.8704	16.055	6.1541e-05	0.00056157	C1QTNF5	C1q and TNF related 5
139189	2.0273	0.14768	16.033	6.2254e-05	0.00056713	DGKK	diacylglycerol kinase kappa
1995	2.4225	-0.24086	16.028	6.2415e-05	0.00056828	ELAVL3	ELAV like RNA binding protein 3
401498	2.6003	-2.7787	16.024	6.2536e-05	0.00056876	TMEM215	transmembrane protein 215
1848	1.0218	4.6715	16.017	6.2788e-05	0.00057073	DUSP6	dual specificity phosphatase 6
2775	1.1434	2.6311	16.006	6.3145e-05	0.00057335	GNAO1	G protein subunit alpha o1
6474	1.7962	-1.58	16.004	6.3205e-05	0.00057358	SHOX2	short stature homeobox 2
10326	1.7906	4.7689	15.989	6.3698e-05	0.00057741	SIRPB1	signal regulatory protein beta 1
112840934	1.8944	0.69573	15.985	6.386e-05	0.00057857	NGF-AS1	NGF antisense RNA 1
9846	1.1131	7.9163	15.981	6.398e-05	0.00057933	GAB2	GRB2 associated binding protein 2
6688	1.3603	5.2415	15.969	6.4386e-05	0.00058269	SPI1	Spi-1 proto-oncogene
101060211	5.203	-0.89832	15.963	6.4603e-05	0.00058433	CT45A7	cancer/testis antigen family 45 member A7
83546	2.1855	-1.5133	15.942	6.5313e-05	0.00059043	RTBDN	retbindin
124857	2.2543	-2.1891	15.94	6.539e-05	0.00059071	WFIKKN2	"WAP, follistatin/kazal, immunoglobulin, kunitz and netrin domain containing 2"
100129396	1.2264	-1.3172	15.937	6.5479e-05	0.00059092	FAM106C	family with sequence similarity 106 member C
946	-1.5435	1.3756	15.933	6.5628e-05	0.00059134	SIGLEC6	sialic acid binding Ig like lectin 6
1044	3.2434	-1.8215	15.923	6.5987e-05	0.00059391	CDX1	caudal type homeobox 1
7130	2.11	5.3096	15.917	6.6166e-05	0.00059521	TNFAIP6	TNF alpha induced protein 6
387332	1.2147	0.48987	15.913	6.6328e-05	0.00059634	TBPL2	TATA-box binding protein like 2
139818	1.0038	5.9543	15.905	6.6589e-05	0.00059836	DOCK11	dedicator of cytokinesis 11
8854	1.9757	7.6078	15.893	6.7009e-05	0.00060115	ALDH1A2	aldehyde dehydrogenase 1 family member A2
148581	2.0728	0.15452	15.878	6.7575e-05	0.00060524	UBE2U	ubiquitin conjugating enzyme E2 U
633	1.3922	-0.26024	15.866	6.7976e-05	0.00060784	BGN	biglycan
10261	1.1451	5.7686	15.853	6.8447e-05	0.00061172	IGSF6	immunoglobulin superfamily member 6
114897	1.8202	-0.21149	15.852	6.8499e-05	0.00061186	C1QTNF1	C1q and TNF related 1
102724631	3.4001	-0.15644	15.848	6.8634e-05	0.00061271	POTEB3	POTE ankyrin domain family member B3
284274	3.2294	-2.048	15.847	6.8669e-05	0.00061271	SMIM21	small integral membrane protein 21
2532	2.706	-2.9099	15.837	6.904e-05	0.00061501	ACKR1	atypical chemokine receptor 1 (Duffy blood group)
153328	1.0778	3.4223	15.835	6.9096e-05	0.00061501	SLC25A48	solute carrier family 25 member 48
4312	1.2542	2.8485	15.835	6.9109e-05	0.00061501	MMP1	matrix metallopeptidase 1
105373682	1.7254	-1.3627	15.835	6.9114e-05	0.00061501	LOC105373682	uncharacterized LOC105373682
5995	3.3483	-1.304	15.831	6.9262e-05	0.00061567	RGR	retinal G protein coupled receptor
219865	2.8988	-2.3223	15.827	6.9389e-05	0.00061613	OR8G5	olfactory receptor family 8 subfamily G member 5
5650	1.8034	1.467	15.825	6.9483e-05	0.00061663	KLK7	kallikrein related peptidase 7
91464	3.4049	-1.8848	15.821	6.9635e-05	0.00061756	ISX	intestine specific homeobox
30820	1.0788	3.6656	15.796	7.0569e-05	0.00062258	KCNIP1	potassium voltage-gated channel interacting protein 1
5341	1.9417	8.5594	15.791	7.0734e-05	0.00062371	PLEK	pleckstrin
81466	2.7167	-2.1171	15.775	7.1355e-05	0.00062784	OR2L5	olfactory receptor family 2 subfamily L member 5
105379301	1.2142	0.80574	15.773	7.1432e-05	0.00062785	LOC105379301	uncharacterized LOC105379301
3481	1.8178	-0.23021	15.763	7.1799e-05	0.00063005	IGF2	insulin like growth factor 2
4920	1.1439	3.6636	15.762	7.1834e-05	0.00063005	ROR2	receptor tyrosine kinase like orphan receptor 2
100131897	1.1555	6.0545	15.761	7.1863e-05	0.00063005	INSYN2B	inhibitory synaptic factor family member 2B
100422910	-2.6541	-1.595	15.747	7.2412e-05	0.00063409	MIR2861	microRNA 2861
100132565	2.8429	-1.5825	15.739	7.2692e-05	0.00063553	GOLGA8F	golgin A8 family member F
9370	2.2764	-1.4784	15.733	7.2931e-05	0.00063624	ADIPOQ	"adiponectin, C1Q and collagen domain containing"
3791	1.3812	1.9797	15.732	7.2977e-05	0.00063624	KDR	kinase insert domain receptor
644168	2.3978	-1.0782	15.731	7.303e-05	0.00063624	DRGX	dorsal root ganglia homeobox
127731	1.3825	0.89515	15.73	7.3043e-05	0.00063624	VWA5B1	von Willebrand factor A domain containing 5B1
391475	1.6221	0.57204	15.715	7.3634e-05	0.0006397	DYTN	dystrotelin
84970	3.5695	-0.3899	15.7	7.4222e-05	0.00064244	C1orf94	chromosome 1 open reading frame 94
6295	1.5961	0.29384	15.68	7.503e-05	0.00064841	SAG	S-antigen visual arrestin
940	1.3579	1.7806	15.672	7.5325e-05	0.00065062	CD28	CD28 molecule
7545	2.897	0.46567	15.656	7.5958e-05	0.0006554	ZIC1	Zic family member 1
219968	1.8021	-2.9807	15.65	7.6198e-05	0.00065641	OR5B21	olfactory receptor family 5 subfamily B member 21
729431	3.0588	-0.37546	15.649	7.6234e-05	0.00065641	GAGE12E	G antigen 12E
105377959	3.5845	-1.5936	15.631	7.6999e-05	0.00066162	LOC105377959	uncharacterized LOC105377959
140706	2.0592	0.21889	15.62	7.7427e-05	0.0006646	CCM2L	CCM2 like scaffold protein
1439	1.6611	5.9799	15.619	7.7468e-05	0.0006646	CSF2RB	colony stimulating factor 2 receptor subunit beta
1581	1.683	-1.8089	15.606	7.7997e-05	0.0006681	CYP7A1	cytochrome P450 family 7 subfamily A member 1
6514	1.2242	0.078237	15.597	7.8367e-05	0.00067092	SLC2A2	solute carrier family 2 member 2
2078	1.3675	3.1295	15.592	7.8567e-05	0.00067228	ERG	ETS transcription factor ERG
4808	2.4291	-2.5267	15.589	7.8692e-05	0.00067265	NHLH2	nescient helix-loop-helix 2
128506	3.1082	-2.2726	15.584	7.8915e-05	0.00067421	OCSTAMP	osteoclast stimulatory transmembrane protein
7472	3.0318	-0.49291	15.553	8.0243e-05	0.00068238	WNT2	Wnt family member 2
6005	3.1108	-1.3071	15.54	8.0797e-05	0.00068638	RHAG	Rh associated glycoprotein
728637	1.5036	2.6533	15.538	8.0876e-05	0.0006867	MEIKIN	meiotic kinetochore factor
1230	1.6257	4.6553	15.536	8.0945e-05	0.00068693	CCR1	C-C motif chemokine receptor 1
105374250	2.5368	0.23416	15.534	8.1031e-05	0.00068731	LINC02054	long intergenic non-protein coding RNA 2054
7365	4.3443	-2.4142	15.513	8.1938e-05	0.00069361	UGT2B10	UDP glucuronosyltransferase family 2 member B10
2191	1.6495	1.8276	15.512	8.1983e-05	0.00069361	FAP	fibroblast activation protein alpha
319101	1.9679	-1.9383	15.512	8.1985e-05	0.00069361	KRT73	keratin 73
4355	1.0245	0.92832	15.495	8.2705e-05	0.00069824	MPP2	membrane palmitoylated protein 2
80834	3.0637	-1.3883	15.495	8.2742e-05	0.00069824	TAS1R2	taste 1 receptor member 2
10105	1.2656	6.5302	15.486	8.3106e-05	0.00070094	PPIF	peptidylprolyl isomerase F
2555	2.0693	1.6467	15.475	8.36e-05	0.00070403	GABRA2	gamma-aminobutyric acid type A receptor subunit alpha2
54039	1.2001	4.2831	15.463	8.4137e-05	0.00070782	PCBP3	poly(rC) binding protein 3
11025	1.7491	4.6328	15.458	8.4356e-05	0.0007091	LILRB3	leukocyte immunoglobulin like receptor B3
110806290	1.307	0.49693	15.458	8.4375e-05	0.0007091	MYOCOS	myocilin opposite strand
105374978	1.5201	-0.32193	15.43	8.5606e-05	0.00071872	LINC02828	long intergenic non-protein coding RNA 2828
80332	2.1132	-1.534	15.41	8.6513e-05	0.0007256	ADAM33	ADAM metallopeptidase domain 33
388882	2.7069	-1.0791	15.407	8.6664e-05	0.00072649	FAM230I	family with sequence similarity 230 member I
1378	1.8204	7.564	15.4	8.6973e-05	0.00072796	CR1	complement C3b/C4b receptor 1 (Knops blood group)
89869	1.4246	0.44236	15.395	8.7235e-05	0.00072905	PLCZ1	phospholipase C zeta 1
196051	2.0021	1.0062	15.39	8.7439e-05	0.00073039	PLPP4	phospholipid phosphatase 4
101928944	2.4563	-2.2489	15.383	8.779e-05	0.0007322	LINC02720	long intergenic non-protein coding RNA 2720
7478	1.4772	-1.5105	15.375	8.8143e-05	0.00073366	WNT8A	Wnt family member 8A
387836	1.4582	-0.027296	15.359	8.8914e-05	0.00073896	CLEC2A	C-type lectin domain family 2 member A
105376731	1.4683	0.85304	15.347	8.9455e-05	0.00074234	LOC105376731	taste receptor cell protein 1-like
50964	3.3649	-3.2365	15.336	8.9986e-05	0.00074562	SOST	sclerostin
693120	-1.5414	-2.4346	15.333	9.0146e-05	0.00074657	MIR33B	microRNA 33b
148753	1.4116	0.93514	15.332	9.0193e-05	0.00074659	FAM163A	family with sequence similarity 163 member A
102724434	1.6446	-1.7304	15.319	9.0787e-05	0.00075065	LOC102724434	uncharacterized LOC102724434
4354	1.2526	4.36	15.319	9.0821e-05	0.00075065	MPP1	membrane palmitoylated protein 1
7932	2.4675	-2.1422	15.308	9.1311e-05	0.00075319	OR2H2	olfactory receptor family 2 subfamily H member 2
731220	1.5112	1.2237	15.302	9.1606e-05	0.00075499	RFX8	"RFX family member 8, lacking RFX DNA binding domain"
204474	3.6407	-0.47705	15.302	9.1621e-05	0.00075499	PDILT	"protein disulfide isomerase like, testis expressed"
3055	1.5167	6.5163	15.297	9.1871e-05	0.0007563	HCK	"HCK proto-oncogene, Src family tyrosine kinase"
83886	-1.9466	3.7052	15.294	9.202e-05	0.00075677	PRSS27	serine protease 27
3274	1.513	3.9965	15.287	9.2329e-05	0.00075821	HRH2	histamine receptor H2
57582	1.3866	0.71695	15.287	9.2334e-05	0.00075821	KCNT1	potassium sodium-activated channel subfamily T member 1
145270	1.7381	0.87897	15.275	9.2949e-05	0.00076213	PRIMA1	proline rich membrane anchor 1
101929565	2.1922	-1.9584	15.267	9.3311e-05	0.00076471	LINC01740	long intergenic non-protein coding RNA 1740
9081	3.5209	-1.0983	15.266	9.3395e-05	0.00076502	PRY	PTPN13 like Y-linked
5222	1.5723	-0.31838	15.254	9.4002e-05	0.00076908	PGA5	pepsinogen A5
4811	1.1559	1.7309	15.246	9.437e-05	0.00077072	NID1	nidogen 1
3205	2.2589	-2.1229	15.241	9.4606e-05	0.00077206	HOXA9	homeobox A9
2919	1.0005	5.5742	15.241	9.4629e-05	0.00077206	CXCL1	C-X-C motif chemokine ligand 1
644994	1.5995	-1.3188	15.238	9.4787e-05	0.00077291	SMIM23	small integral membrane protein 23
3166	2.3118	-1.4801	15.237	9.4842e-05	0.00077291	HMX1	H6 family homeobox 1
126123	2.3346	-1.6556	15.236	9.4873e-05	0.00077291	IZUMO2	IZUMO family member 2
105374438	2.8574	-0.61134	15.233	9.5053e-05	0.00077399	LOC105374438	uncharacterized LOC105374438
945	1.1498	0.43687	15.209	9.6228e-05	0.00078124	CD33	CD33 molecule
114335	3.2962	-3.5358	15.203	9.6542e-05	0.00078224	CGB1	chorionic gonadotropin subunit beta 1
10891	1.0857	5.663	15.199	9.6771e-05	0.00078224	PPARGC1A	PPARG coactivator 1 alpha
644041	3.0551	-1.1874	15.176	9.792e-05	0.00079031	C18orf63	chromosome 18 open reading frame 63
286133	2.0482	1.2283	15.166	9.8471e-05	0.00079282	SCARA5	scavenger receptor class A member 5
5196	2.6618	-2.8566	15.163	9.8637e-05	0.00079338	PF4	platelet factor 4
171389	1.5752	1.6734	15.15	9.9283e-05	0.00079746	NLRP6	NLR family pyrin domain containing 6
12	1.5857	4.1015	15.149	9.9326e-05	0.00079746	SERPINA3	serpin family A member 3
643161	-2.9284	3.8942	15.145	9.9583e-05	0.00079904	FAM25A	family with sequence similarity 25 member A
343066	2.811	-1.2426	15.135	0.0001001	0.00080278	AADACL4	arylacetamide deacetylase like 4
693123	1.1788	-0.47519	15.131	0.00010028	0.00080387	MIR449B	microRNA 449b
341392	1.9502	-0.45736	15.126	0.00010058	0.00080577	ACSM4	acyl-CoA synthetase medium chain family member 4
284898	3.2892	-2.202	15.125	0.00010062	0.00080577	LOC284898	uncharacterized LOC284898
221481	1.183	-0.43499	15.079	0.00010311	0.00082255	ARMC12	armadillo repeat containing 12
10365	1.1017	3.8127	15.078	0.00010316	0.00082255	KLF2	Kruppel like factor 2
440073	1.6665	1.5801	15.074	0.00010337	0.00082343	IQSEC3	IQ motif and Sec7 domain ArfGEF 3
158763	4.3632	-1.5844	15.071	0.00010355	0.00082439	ARHGAP36	Rho GTPase activating protein 36
495	1.7395	-1.4058	15.07	0.00010359	0.00082439	ATP4A	ATPase H+/K+ transporting subunit alpha
388015	3.2324	-1.7143	15.052	0.0001046	0.00083163	RTL1	retrotransposon Gag like 1
26686	3.1105	-1.9498	15.014	0.00010671	0.00084715	OR4E2	olfactory receptor family 4 subfamily E member 2 (gene/pseudogene)
9152	3.3439	-0.39304	15.001	0.00010744	0.00085171	SLC6A5	solute carrier family 6 member 5
134829	3.3664	-0.17621	15	0.00010753	0.00085205	CLVS2	clavesin 2
27283	3.0891	0.28384	14.996	0.00010774	0.00085286	TINAG	tubulointerstitial nephritis antigen
2047	1.2098	7.026	14.989	0.00010814	0.0008552	EPHB1	EPH receptor B1
57608	1.3307	1.4809	14.979	0.00010869	0.00085875	JCAD	junctional cadherin 5 associated
3273	2.9782	-1.1621	14.966	0.00010947	0.00086365	HRG	histidine rich glycoprotein
22801	1.0652	2.0737	14.963	0.00010962	0.00086441	ITGA11	integrin subunit alpha 11
100128327	1.7838	-0.057661	14.937	0.00011116	0.0008749	TRAPPC3L	trafficking protein particle complex 3 like
91227	1.1747	-1.2023	14.924	0.00011193	0.00088023	GGTLC2	gamma-glutamyltransferase light chain 2
23546	1.884	-1.6309	14.913	0.00011257	0.0008831	SYNGR4	synaptogyrin 4
222546	3.6087	-0.70169	14.912	0.00011267	0.00088342	RFX6	regulatory factor X6
136263	1.9557	-2.0555	14.904	0.00011312	0.00088651	SSMEM1	serine rich single-pass membrane protein 1
5579	1.2455	7.6217	14.879	0.00011466	0.00089572	PRKCB	protein kinase C beta
3817	3.7029	-1.2679	14.878	0.00011467	0.00089572	KLK2	kallikrein related peptidase 2
7363	2.4526	-0.51762	14.868	0.00011532	0.00089988	UGT2B4	UDP glucuronosyltransferase family 2 member B4
4619	3.1437	-1.5439	14.849	0.00011646	0.00090668	MYH1	myosin heavy chain 1
202309	1.3132	1.8596	14.844	0.00011675	0.00090848	GAPT	"GRB2 binding adaptor protein, transmembrane"
105369443	2.87	-2.9431	14.842	0.00011691	0.0009093	LINC02737	long intergenic non-protein coding RNA 2737
51298	1.945	-1.5417	14.827	0.00011786	0.00091496	THEG	theg spermatid protein
91543	-1.1959	6.4971	14.794	0.00011993	0.00092974	RSAD2	radical S-adenosyl methionine domain containing 2
102723737	4.7049	-1.8339	14.788	0.00012029	0.00093205	CT45A8	cancer/testis antigen family 45 member A8
6705	-2.6275	2.9461	14.774	0.00012122	0.00093793	SPRR2F	small proline rich protein 2F
6678	1.5598	1.5685	14.769	0.00012151	0.00093973	SPARC	secreted protein acidic and cysteine rich
56547	2.3704	0.17121	14.737	0.0001236	0.00095417	MMP26	matrix metallopeptidase 26
284339	2.0446	-1.7031	14.726	0.00012433	0.00095869	TMEM145	transmembrane protein 145
6753	1.8324	-0.39221	14.723	0.00012451	0.0009594	SSTR3	somatostatin receptor 3
133060	2.136	-0.43212	14.714	0.00012512	0.00096267	OTOP1	otopetrin 1
4318	1.7212	3.4923	14.713	0.00012517	0.00096267	MMP9	matrix metallopeptidase 9
85366	1.965	-1.5306	14.708	0.00012551	0.00096439	MYLK2	myosin light chain kinase 2
57611	1.2605	0.41385	14.692	0.00012658	0.00097075	ISLR2	immunoglobulin superfamily containing leucine rich repeat 2
887	1.6721	-1.1231	14.687	0.00012694	0.00097307	CCKBR	cholecystokinin B receptor
79625	1.3409	0.83896	14.685	0.00012704	0.00097343	NDNF	neuron derived neurotrophic factor
126014	1.7092	1.7045	14.683	0.00012718	0.00097402	OSCAR	osteoclast associated Ig-like receptor
26289	1.33	2.7088	14.678	0.00012749	0.0009752	AK5	adenylate kinase 5
51762	1.0487	6.6436	14.678	0.00012751	0.0009752	RAB8B	"RAB8B, member RAS oncogene family"
11023	4.5884	-2.737	14.675	0.00012774	0.00097608	VAX1	ventral anterior homeobox 1
105374644	2.1455	-1.8705	14.672	0.00012791	0.00097644	LINC02142	long intergenic non-protein coding RNA 2142
100126572	1.2028	-1.188	14.65	0.00012945	0.00098593	GJE1	gap junction protein epsilon 1
347730	2.9484	-1.8162	14.646	0.0001297	0.00098725	LRRTM1	leucine rich repeat transmembrane neuronal 1
161514	3.1063	-1.6168	14.645	0.00012975	0.00098725	TBC1D21	TBC1 domain family member 21
168391	2.5834	0.0081077	14.638	0.00013024	0.00099012	GALNTL5	polypeptide N-acetylgalactosaminyltransferase like 5
3062	2.107	1.4277	14.632	0.00013067	0.00099218	HCRTR2	hypocretin receptor 2
84467	1.8122	1.185	14.624	0.00013122	0.00099408	FBN3	fibrillin 3
1053	2.0826	-2.2385	14.624	0.00013122	0.00099408	CEBPE	CCAAT enhancer binding protein epsilon
2920	1.5611	3.9095	14.622	0.00013134	0.00099435	CXCL2	C-X-C motif chemokine ligand 2
101927953	-1.2804	0.89018	14.62	0.00013154	0.00099538	C5orf66-AS1	C5orf66 antisense RNA 1
101928475	3.0798	-0.8821	14.613	0.000132	0.00099843	LOC101928475	uncharacterized LOC101928475
92211	1.1273	0.26897	14.593	0.0001334	0.0010081	CDHR1	cadherin related family member 1
2893	1.1308	3.0941	14.587	0.00013382	0.0010108	GRIA4	glutamate ionotropic receptor AMPA type subunit 4
84665	1.4975	1.2157	14.576	0.00013458	0.0010159	MYPN	myopalladin
388364	1.7388	-1.1736	14.569	0.00013513	0.0010188	TMIGD1	transmembrane and immunoglobulin domain containing 1
8482	-1.2225	3.7586	14.561	0.00013573	0.0010228	SEMA7A	semaphorin 7A (John Milton Hagen blood group)
131669	1.1601	0.82741	14.527	0.00013817	0.0010379	UROC1	urocanate hydratase 1
341947	1.1431	-1.6229	14.496	0.00014044	0.0010502	COX8C	cytochrome c oxidase subunit 8C
3850	2.4141	-2.716	14.491	0.00014082	0.0010521	KRT3	keratin 3
5726	1.3797	-1.5582	14.489	0.00014098	0.0010528	TAS2R38	taste 2 receptor member 38
5308	1.85	-0.57181	14.485	0.00014128	0.0010546	PITX2	paired like homeodomain 2
3687	1.4695	7.0326	14.475	0.00014205	0.0010594	ITGAX	integrin subunit alpha X
7222	1.807	0.33473	14.474	0.00014214	0.0010595	TRPC3	transient receptor potential cation channel subfamily C member 3
8521	1.3591	-0.41118	14.471	0.00014234	0.0010597	GCM1	glial cells missing transcription factor 1
732	2.4284	-0.55374	14.456	0.00014347	0.0010656	C8B	complement C8 beta chain
378807	1.562	-1.2137	14.455	0.00014354	0.0010656	CATSPER4	cation channel sperm associated 4
5669	1.3988	-0.8267	14.412	0.00014687	0.001086	PSG1	pregnancy specific beta-1-glycoprotein 1
81033	1.3272	-0.42254	14.403	0.00014756	0.0010906	KCNH6	potassium voltage-gated channel subfamily H member 6
113730	-1.1806	3.5233	14.394	0.00014824	0.0010934	KLHDC7B	kelch domain containing 7B
401399	2.332	-1.9615	14.392	0.00014846	0.0010943	PRRT4	proline rich transmembrane protein 4
167681	1.3106	-1.3194	14.388	0.00014877	0.0010961	PRSS35	serine protease 35
130106	1.1801	0.92372	14.378	0.00014955	0.0011004	CIB4	calcium and integrin binding family member 4
3217	1.9512	-1.046	14.363	0.0001507	0.0011074	HOXB7	homeobox B7
89790	1.1016	2.9153	14.358	0.00015114	0.0011101	SIGLEC10	sialic acid binding Ig like lectin 10
101	1.2672	5.7548	14.349	0.00015186	0.0011143	ADAM8	ADAM metallopeptidase domain 8
23732	1.7323	-0.010749	14.337	0.00015285	0.0011187	FRRS1L	ferric chelate reductase 1 like
3569	1.5145	0.55743	14.328	0.00015353	0.0011227	IL6	interleukin 6
81851	2.1706	-3.4215	14.313	0.00015477	0.0011302	KRTAP1-1	keratin associated protein 1-1
774	1.1431	3.3886	14.31	0.00015507	0.0011314	CACNA1B	calcium voltage-gated channel subunit alpha1 B
728215	1.6057	3.6677	14.31	0.00015507	0.0011314	FAM155A	family with sequence similarity 155 member A
2538	2.6751	-1.8923	14.288	0.00015686	0.0011419	G6PC	glucose-6-phosphatase catalytic subunit
150572	3.0964	-0.57199	14.275	0.00015793	0.0011488	SMYD1	SET and MYND domain containing 1
79843	1.5395	-0.66498	14.262	0.00015907	0.0011554	FAM124B	family with sequence similarity 124 member B
196477	1.9062	-0.24938	14.256	0.00015953	0.0011568	CCER1	coiled-coil glutamate rich protein 1
117289	1.4599	5.9058	14.256	0.00015957	0.0011568	TAGAP	T cell activation RhoGTPase activating protein
101926956	3.4985	-2.4294	14.255	0.0001596	0.0011568	LOC101926956	uncharacterized LOC101926956
240	1.311	6.1352	14.254	0.0001597	0.001157	ALOX5	arachidonate 5-lipoxygenase
6098	2.1185	0.87431	14.245	0.00016045	0.0011619	ROS1	"ROS proto-oncogene 1, receptor tyrosine kinase"
3558	2.2827	-2.6634	14.237	0.00016113	0.0011648	IL2	interleukin 2
140453	1.9303	-0.35811	14.23	0.00016178	0.0011684	MUC17	"mucin 17, cell surface associated"
118738	1.2449	-0.53567	14.212	0.0001633	0.0011784	ZNF488	zinc finger protein 488
139081	2.641	-1.0566	14.203	0.00016409	0.0011825	MAGEC3	MAGE family member C3
57829	3.6177	-2.2016	14.2	0.00016433	0.0011833	ZP4	zona pellucida glycoprotein 4
2358	1.932	5.3388	14.2	0.00016436	0.0011833	FPR2	formyl peptide receptor 2
401081	1.7939	-0.61016	14.2	0.00016441	0.0011833	C3orf85	chromosome 3 open reading frame 85
3888	3.9615	-2.4286	14.189	0.00016532	0.0011888	KRT82	keratin 82
115727	1.1864	3.1943	14.183	0.00016589	0.0011924	RASGRP4	RAS guanyl releasing protein 4
105372267	2.2849	-0.027203	14.181	0.00016608	0.0011932	LINC01862	long intergenic non-protein coding RNA 1862
51702	-1.48	3.1813	14.168	0.00016719	0.0011994	PADI3	peptidyl arginine deiminase 3
219954	1.6418	-2.1844	14.166	0.00016733	0.0011994	OR9I1	olfactory receptor family 9 subfamily I member 1
100506564	1.3872	1.0027	14.166	0.00016735	0.0011994	THEGL	theg spermatid protein like
219527	2.3984	-2.1685	14.159	0.00016798	0.0012033	LRRC55	leucine rich repeat containing 55
10143	2.6993	-0.83639	14.148	0.00016894	0.001209	CLEC3A	C-type lectin domain family 3 member A
389690	1.6229	0.72028	14.143	0.00016939	0.0012097	MROH5	maestro heat like repeat family member 5 (gene/pseudogene)
7104	1.5699	-0.74551	14.143	0.0001694	0.0012097	TM4SF4	transmembrane 4 L six family member 4
390275	3.5945	-1.8957	14.135	0.00017015	0.0012135	OR8A1	olfactory receptor family 8 subfamily A member 1
5104	2.5018	-0.82084	14.132	0.00017042	0.0012149	SERPINA5	serpin family A member 5
56918	2.0575	-0.24204	14.109	0.00017248	0.0012254	C2orf83	chromosome 2 open reading frame 83
340990	2.7007	0.56963	14.109	0.00017248	0.0012254	OTOG	otogelin
389610	1.5584	-1.0066	14.102	0.00017319	0.0012291	XKR5	XK related 5
23544	1.6596	2.0522	14.101	0.00017323	0.0012291	SEZ6L	seizure related 6 homolog like
283673	1.2498	-0.088122	14.094	0.00017391	0.0012328	EWSAT1	Ewing sarcoma associated transcript 1
57502	1.1847	2.9808	14.086	0.00017459	0.0012372	NLGN4X	neuroligin 4 X-linked
100132396	1.6097	-0.77869	14.085	0.00017475	0.0012377	ZNF705B	zinc finger protein 705B
3932	-1.0662	3.8828	14.079	0.00017528	0.001241	LCK	"LCK proto-oncogene, Src family tyrosine kinase"
2557	3.8358	-0.23065	14.069	0.00017622	0.0012471	GABRA4	gamma-aminobutyric acid type A receptor subunit alpha4
6441	-1.0901	2.6232	14.052	0.00017779	0.0012564	SFTPD	surfactant protein D
128826	2.8704	-2.1214	14.049	0.00017809	0.0012571	MIR1-1HG	MIR1-1 host gene
101928850	1.8382	-2.2825	14.049	0.00017809	0.0012571	LOC101928850	uncharacterized LOC101928850
8839	1.6931	-1.7403	14.013	0.00018153	0.0012785	CCN5	cellular communication network factor 5
338442	1.4295	6.2113	13.997	0.00018307	0.0012873	HCAR2	hydroxycarboxylic acid receptor 2
4616	1.227	5.0967	13.988	0.00018401	0.0012933	GADD45B	growth arrest and DNA damage inducible beta
2488	1.8068	-2.8925	13.982	0.00018456	0.0012966	FSHB	follicle stimulating hormone subunit beta
105375861	1.7195	0.43217	13.977	0.00018506	0.001299	LOC105375861	uncharacterized LOC105375861
10223	1.3276	1.466	13.953	0.0001874	0.001313	GPA33	glycoprotein A33
221188	-1.1103	3.3239	13.945	0.00018826	0.0013181	ADGRG5	adhesion G protein-coupled receptor G5
269	1.8642	-2.1298	13.934	0.00018935	0.0013247	AMHR2	anti-Mullerian hormone receptor type 2
6440	2.7157	-2.8708	13.911	0.00019164	0.0013378	SFTPC	surfactant protein C
399473	1.1204	-0.56114	13.894	0.00019346	0.0013483	SPRED3	sprouty related EVH1 domain containing 3
5225	1.5151	-0.87986	13.885	0.00019433	0.0013532	PGC	progastricsin
140032	3.0652	-2.2285	13.87	0.00019588	0.001361	RPS4Y2	ribosomal protein S4 Y-linked 2
7366	1.5285	-0.66902	13.87	0.00019591	0.001361	UGT2B15	UDP glucuronosyltransferase family 2 member B15
1373	1.1059	2.585	13.869	0.00019596	0.001361	CPS1	carbamoyl-phosphate synthase 1
11184	-1.0133	3.3026	13.864	0.00019651	0.0013643	MAP4K1	mitogen-activated protein kinase kinase kinase kinase 1
339302	2.6701	-0.6207	13.847	0.00019837	0.0013743	CPLX4	complexin 4
1114	1.8797	-1.1794	13.831	0.00019998	0.0013842	CHGB	chromogranin B
27136	2.0961	1.2927	13.831	0.00020004	0.0013842	MORC1	MORC family CW-type zinc finger 1
4978	1.8251	4.1955	13.827	0.00020047	0.001386	OPCML	opioid binding protein/cell adhesion molecule like
2246	1.1938	1.8204	13.818	0.0002014	0.0013903	FGF1	fibroblast growth factor 1
6568	3.228	-0.75329	13.818	0.00020144	0.0013903	SLC17A1	solute carrier family 17 member 1
105372360	3.7108	-0.83081	13.799	0.00020345	0.0014019	LINC02841	long intergenic non-protein coding RNA 2841
480	1.6847	-0.023853	13.79	0.00020446	0.0014071	ATP1A4	ATPase Na+/K+ transporting subunit alpha 4
7143	1.698	3.2416	13.781	0.00020535	0.0014126	TNR	tenascin R
197	3.0368	-2.5956	13.777	0.00020584	0.0014154	AHSG	alpha 2-HS glycoprotein
645037	2.933	-0.75244	13.77	0.0002066	0.0014194	645037	NA
312	1.6096	0.14641	13.763	0.00020739	0.0014231	ANXA13	annexin A13
724033	-1.7614	-1.5148	13.759	0.00020783	0.0014255	MIR663A	microRNA 663a
9173	1.5691	3.7066	13.756	0.00020821	0.0014258	IL1RL1	interleukin 1 receptor like 1
7476	2.2208	0.38162	13.749	0.0002089	0.0014292	WNT7A	Wnt family member 7A
153201	2.0451	-0.48521	13.743	0.00020964	0.0014317	SLC36A2	solute carrier family 36 member 2
6123	1.9729	-1.4707	13.742	0.00020966	0.0014317	RPL3L	ribosomal protein L3 like
1232	1.3583	5.0458	13.742	0.00020974	0.0014317	CCR3	C-C motif chemokine receptor 3
78986	2.8733	-2.0411	13.738	0.00021016	0.0014336	DUSP26	dual specificity phosphatase 26
105375622	2.9414	-2.5836	13.736	0.00021037	0.0014339	LINC02849	long intergenic non-protein coding RNA 2849
57537	1.0166	4.4775	13.703	0.00021415	0.0014538	SORCS2	sortilin related VPS10 domain containing receptor 2
91662	1.6755	2.5974	13.696	0.00021497	0.0014584	NLRP12	NLR family pyrin domain containing 12
1543	-3.1437	2.0396	13.695	0.00021505	0.0014584	CYP1A1	cytochrome P450 family 1 subfamily A member 1
2834	2.2293	-2.8495	13.694	0.0002151	0.0014584	PRLHR	prolactin releasing hormone receptor
653486	2.424	-3.1136	13.69	0.00021563	0.0014614	SCGB1C2	secretoglobin family 1C member 2
8843	1.7815	6.0659	13.683	0.00021645	0.0014649	HCAR3	hydroxycarboxylic acid receptor 3
63946	2.3146	-1.9065	13.682	0.00021647	0.0014649	DMRTC2	DMRT like family C2
389123	1.9168	-3.239	13.681	0.00021669	0.0014655	IQCF2	IQ motif containing F2
51440	1.9804	-1.5615	13.66	0.00021909	0.0014799	HPCAL4	hippocalcin like 4
25789	1.2023	0.062491	13.64	0.00022136	0.001491	TMEM59L	transmembrane protein 59 like
10877	3.816	-1.6713	13.638	0.0002217	0.0014927	CFHR4	complement factor H related 4
338324	2.6894	-1.7964	13.634	0.00022215	0.0014951	S100A7A	S100 calcium binding protein A7A
10148	1.2915	-0.43386	13.613	0.00022465	0.0015083	EBI3	Epstein-Barr virus induced 3
7066	1.4718	-1.5813	13.612	0.00022477	0.0015084	THPO	thrombopoietin
213	1.0184	-0.072318	13.605	0.00022555	0.0015131	ALB	albumin
9718	2.4192	-1.3139	13.597	0.00022651	0.0015189	ECE2	endothelin converting enzyme 2
2357	1.7339	6.9176	13.595	0.0002268	0.0015202	FPR1	formyl peptide receptor 1
390538	-1.4592	1.0394	13.59	0.00022737	0.0015228	OR4M2	olfactory receptor family 4 subfamily M member 2
9271	2.6482	-0.60493	13.584	0.00022818	0.001527	PIWIL1	piwi like RNA-mediated gene silencing 1
55531	1.0713	2.1152	13.577	0.00022896	0.0015309	ELMOD1	ELMO domain containing 1
10501	1.3262	1.7965	13.576	0.00022904	0.0015309	SEMA6B	semaphorin 6B
347731	1.2632	2.4668	13.573	0.00022946	0.001533	LRRTM3	leucine rich repeat transmembrane neuronal 3
51761	1.5655	3.8379	13.57	0.00022984	0.0015349	ATP8A2	ATPase phospholipid transporting 8A2
1381	2.2902	-2.285	13.547	0.00023264	0.0015524	CRABP1	cellular retinoic acid binding protein 1
254240	1.7438	0.20025	13.544	0.00023299	0.0015535	BPIFC	BPI fold containing family C
81501	1.7487	-0.18184	13.541	0.00023344	0.0015558	DCSTAMP	dendrocyte expressed seven transmembrane protein
6819	1.0546	1.4342	13.537	0.00023393	0.0015585	SULT1C2	sulfotransferase family 1C member 2
126637	1.4611	-2.1705	13.534	0.00023425	0.0015587	TCHHL1	trichohyalin like 1
100129836	1.6139	-1.5874	13.527	0.00023515	0.0015628	COL4A2-AS2	COL4A2 antisense 2
341359	1.138	0.95673	13.514	0.00023683	0.0015721	SYT10	synaptotagmin 10
9971	2.3825	0.30392	13.502	0.00023836	0.001581	NR1H4	nuclear receptor subfamily 1 group H member 4
127623	1.6923	0.85815	13.489	0.00024001	0.0015907	OR2B11	olfactory receptor family 2 subfamily B member 11
118471	-1.0535	-0.22412	13.467	0.00024275	0.0016011	PRAP1	proline rich acidic protein 1
4886	2.1147	-1.2337	13.45	0.00024496	0.0016124	NPY1R	neuropeptide Y receptor Y1
220929	1.0846	7.3638	13.44	0.00024627	0.0016198	ZNF438	zinc finger protein 438
138803	2.1067	-3.4289	13.431	0.00024754	0.0016275	OR13C3	olfactory receptor family 13 subfamily C member 3
1794	1.0145	7.7026	13.406	0.00025085	0.0016453	DOCK2	dedicator of cytokinesis 2
254559	1.0622	0.044571	13.403	0.00025119	0.0016462	MIR9-3HG	MIR9-3 host gene
24141	1.3976	-1.1188	13.4	0.00025156	0.0016473	LAMP5	lysosomal associated membrane protein family member 5
390195	2.6387	-2.0819	13.396	0.0002522	0.0016502	OR5AN1	olfactory receptor family 5 subfamily AN member 1
158046	1.4166	0.2882	13.384	0.00025381	0.0016598	NXNL2	nucleoredoxin like 2
400950	2.0185	-1.2604	13.383	0.00025386	0.0016598	C2orf91	chromosome 2 putative open reading frame 91
343	-1.7396	0.57597	13.368	0.00025595	0.0016709	AQP8	aquaporin 8
3042	2.7993	-1.6568	13.366	0.00025628	0.0016723	HBM	hemoglobin subunit mu
1463	1.9451	-0.18103	13.359	0.00025724	0.0016772	NCAN	neurocan
5454	1.9409	-2.9037	13.357	0.00025739	0.0016775	POU3F2	POU class 3 homeobox 2
9287	4.0335	-2.4781	13.353	0.00025796	0.0016799	TAAR2	trace amine associated receptor 2 (gene/pseudogene)
100874051	1.3612	-0.64597	13.351	0.00025823	0.001681	LZTS1-AS1	LZTS1 antisense RNA 1
126755	2.979	-0.6021	13.347	0.00025882	0.0016842	LRRC38	leucine rich repeat containing 38
105371264	2.7853	-2.7188	13.344	0.00025931	0.001686	LOC105371264	uncharacterized LOC105371264
11075	2.5644	-0.3213	13.337	0.00026019	0.0016898	STMN2	stathmin 2
503639	1.326	3.0923	13.328	0.00026148	0.0016968	DUXAP10	double homeobox A pseudogene 10
79933	-1.42	1.4098	13.327	0.00026166	0.0016973	SYNPO2L	synaptopodin 2 like
93978	1.3911	-0.36723	13.323	0.00026221	0.0016991	CLEC6A	C-type lectin domain containing 6A
222487	1.6476	5.3363	13.312	0.00026374	0.0017074	ADGRG3	adhesion G protein-coupled receptor G3
389073	2.2506	-1.0765	13.309	0.00026407	0.0017089	C2orf80	chromosome 2 open reading frame 80
440822	1.8813	0.18392	13.299	0.00026561	0.0017182	PIWIL3	piwi like RNA-mediated gene silencing 3
8788	4.5136	-2.5766	13.295	0.00026615	0.0017209	DLK1	delta like non-canonical Notch ligand 1
284632	1.7362	-1.9118	13.282	0.00026791	0.001729	LINC02800	long intergenic non-protein coding RNA 2800
91074	1.8645	2.4323	13.28	0.00026831	0.0017309	ANKRD30A	ankyrin repeat domain 30A
135935	3.1603	-2.0568	13.275	0.00026895	0.0017343	NOBOX	NOBOX oogenesis homeobox
8935	1.1587	6.5699	13.274	0.00026909	0.0017345	SKAP2	src kinase associated phosphoprotein 2
7780	1.274	-1.761	13.265	0.00027047	0.0017421	SLC30A2	solute carrier family 30 member 2
390259	3.1835	-3.3662	13.248	0.00027281	0.0017538	BSX	brain specific homeobox
25770	1.4642	-2.3679	13.244	0.00027352	0.0017572	C22orf31	chromosome 22 open reading frame 31
389199	-1.2171	-1.3724	13.238	0.0002744	0.0017612	LOC389199	uncharacterized LOC389199
3561	1.1676	4.0387	13.232	0.00027515	0.0017654	IL2RG	interleukin 2 receptor subunit gamma
646522	3.5061	-1.5143	13.226	0.00027603	0.0017703	LINC02743	long intergenic non-protein coding RNA 2743
105378853	1.3873	0.95918	13.223	0.00027659	0.0017725	LINC02609	long intergenic non-protein coding RNA 2609
79948	-1.0234	3.7094	13.219	0.00027719	0.001775	PLPPR3	phospholipid phosphatase related 3
84649	1.4114	5.0627	13.208	0.00027869	0.0017825	DGAT2	diacylglycerol O-acyltransferase 2
116835	1.4347	-0.84975	13.203	0.00027954	0.0017873	HSPA12B	heat shock protein family A (Hsp70) member 12B
348158	3.3287	-0.51592	13.196	0.00028053	0.0017929	ACSM2B	acyl-CoA synthetase medium chain family member 2B
2587	2.6915	-1.2762	13.192	0.0002812	0.0017958	GALR1	galanin receptor 1
6701	-2.3745	4.099	13.192	0.0002812	0.0017958	SPRR2B	small proline rich protein 2B
5798	2.3041	-1.4492	13.184	0.00028229	0.0018013	PTPRN	protein tyrosine phosphatase receptor type N
79574	-1.1608	2.1425	13.164	0.00028533	0.001818	EPS8L3	EPS8 like 3
3491	-1.0041	3.1793	13.164	0.00028545	0.001818	CCN1	cellular communication network factor 1
56729	2.4066	-2.4872	13.148	0.00028776	0.0018306	RETN	resistin
27344	-1.2211	0.2321	13.14	0.00028904	0.0018361	PCSK1N	proprotein convertase subtilisin/kexin type 1 inhibitor
6329	1.7156	-0.35338	13.14	0.00028907	0.0018361	SCN4A	sodium voltage-gated channel alpha subunit 4
56301	1.5437	-1.4333	13.131	0.0002905	0.0018423	SLC7A10	solute carrier family 7 member 10
10871	1.0039	0.045314	13.124	0.00029159	0.0018475	CD300C	CD300c molecule
146849	1.7676	-1.2488	13.123	0.00029164	0.0018475	CCDC42	coiled-coil domain containing 42
7399	1.261	4.051	13.123	0.00029177	0.0018475	USH2A	usherin
343641	2.0123	-0.17477	13.1	0.00029532	0.0018643	TGM6	transglutaminase 6
5617	3.6139	-2.1663	13.095	0.00029611	0.0018679	PRL	prolactin
727837	3.6653	-0.064167	13.075	0.00029925	0.0018848	SSX2B	SSX family member 2B
9890	1.04	1.8805	13.073	0.00029956	0.001886	PLPPR4	phospholipid phosphatase related 4
653423	4.2572	-1.0026	13.063	0.00030124	0.0018931	SPAG11A	sperm associated antigen 11A
54860	1.3752	-0.92075	13.059	0.00030181	0.0018957	MS4A12	membrane spanning 4-domains A12
6529	2.3442	-0.40793	13.059	0.0003019	0.0018957	SLC6A1	solute carrier family 6 member 1
50944	2.311	0.23359	13.037	0.00030539	0.0019147	SHANK1	SH3 and multiple ankyrin repeat domains 1
54207	1.8384	1.4085	13.024	0.00030756	0.0019268	KCNK10	potassium two pore domain channel subfamily K member 10
1493	1.1986	0.16472	13.001	0.00031133	0.0019474	CTLA4	cytotoxic T-lymphocyte associated protein 4
4057	1.276	4.8872	12.999	0.00031164	0.0019487	LTF	lactotransferrin
115572	-1.0136	2.355	12.997	0.00031207	0.0019506	TENT5B	terminal nucleotidyltransferase 5B
541465	4.352	-1.0299	12.986	0.00031375	0.0019597	CT45A6	cancer/testis antigen family 45 member A6
4633	3.4477	-2.3885	12.972	0.00031615	0.0019716	MYL2	myosin light chain 2
643847	1.9207	0.055409	12.961	0.00031812	0.0019814	PGA4	pepsinogen A4
126668	1.5248	0.067199	12.958	0.00031859	0.0019831	TDRD10	tudor domain containing 10
4956	1.209	-0.85009	12.946	0.00032063	0.0019943	ODF1	outer dense fiber of sperm tails 1
84870	1.2805	0.69589	12.945	0.00032085	0.0019949	RSPO3	R-spondin 3
3760	2.1321	1.0757	12.941	0.00032149	0.0019966	KCNJ3	potassium inwardly rectifying channel subfamily J member 3
284612	1.6132	-1.2884	12.937	0.00032218	0.0020002	SYPL2	synaptophysin like 2
1910	1.3194	1.2412	12.925	0.00032422	0.0020106	EDNRB	endothelin receptor type B
51083	2.8778	-2.6974	12.9	0.00032855	0.0020338	GAL	galanin and GMAP prepropeptide
173	2.6149	-1.5614	12.9	0.00032858	0.0020338	AFM	afamin
2123	1.1759	3.9331	12.897	0.00032915	0.0020365	EVI2A	ecotropic viral integration site 2A
100169851	1.0941	-1.3807	12.889	0.0003305	0.0020411	PATE3	prostate and testis expressed 3
100130301	-1.2111	1.1114	12.888	0.00033063	0.0020411	C8orf89	chromosome 8 open reading frame 89
134111	1.1187	1.2189	12.887	0.00033091	0.002042	UBE2QL1	ubiquitin conjugating enzyme E2 Q family like 1
286238	3.1472	-1.2924	12.88	0.00033212	0.0020487	LINC02843	long intergenic non-protein coding RNA 2843
1081	2.9443	-2.6221	12.876	0.00033279	0.0020521	CGA	"glycoprotein hormones, alpha polypeptide"
2567	1.242	3.5796	12.875	0.00033304	0.0020529	GABRG3	gamma-aminobutyric acid type A receptor subunit gamma3
440163	2.3269	-3.0318	12.867	0.00033442	0.0020598	RNASE13	ribonuclease A family member 13 (inactive)
1441	1.6568	7.0688	12.861	0.00033554	0.0020629	CSF3R	colony stimulating factor 3 receptor
205147	3.3315	-2.4828	12.859	0.00033589	0.002064	AMER3	APC membrane recruitment protein 3
2020	2.9595	-2.7008	12.855	0.00033665	0.0020673	EN2	engrailed homeobox 2
645142	2.0125	-2.9361	12.854	0.00033677	0.0020673	PPIAL4D	peptidylprolyl isomerase A like 4D
84701	1.6694	-1.9461	12.815	0.00034387	0.0021031	COX4I2	cytochrome c oxidase subunit 4I2
101928743	1.6462	-2.0957	12.809	0.00034499	0.0021092	LOC101928743	uncharacterized LOC101928743
79935	1.0161	-1.3898	12.802	0.00034625	0.0021153	CNTD2	cyclin N-terminal domain containing 2
654429	2.526	-1.8821	12.795	0.00034752	0.0021215	LRTM2	leucine rich repeats and transmembrane domains 2
5008	1.9688	5.8897	12.78	0.00035027	0.0021351	OSM	oncostatin M
140767	1.374	-0.24092	12.78	0.00035042	0.0021353	NRSN1	neurensin 1
2646	2.1133	-0.80171	12.766	0.00035293	0.0021474	GCKR	glucokinase regulator
280664	-1.0817	3.8535	12.745	0.00035705	0.0021692	WFDC10B	WAP four-disulfide core domain 10B
5159	1.4735	0.77258	12.744	0.00035718	0.0021693	PDGFRB	platelet derived growth factor receptor beta
189	1.5666	-1.4665	12.743	0.00035734	0.0021694	AGXT	alanine--glyoxylate and serine--pyruvate aminotransferase
27164	4.4211	-2.067	12.735	0.00035895	0.0021744	SALL3	spalt like transcription factor 3
23532	3.8222	-2.022	12.73	0.00035976	0.0021778	PRAME	preferentially expressed antigen in melanoma
92293	1.8592	2.932	12.73	0.00035978	0.0021778	TMEM132C	transmembrane protein 132C
22798	1.2879	2.0452	12.729	0.00036007	0.0021788	LAMB4	laminin subunit beta 4
80831	1.9355	-1.7777	12.727	0.00036043	0.0021801	APOL5	apolipoprotein L5
3232	3.3275	-1.0821	12.713	0.00036306	0.0021945	HOXD3	homeobox D3
339479	2.1053	2.0518	12.693	0.00036705	0.0022085	BRINP3	BMP/retinoic acid inducible neural specific 3
9671	1.5902	1.434	12.692	0.00036726	0.0022085	WSCD2	WSC domain containing 2
1158	1.1686	-0.47668	12.682	0.0003692	0.0022169	CKM	"creatine kinase, M-type"
7805	1.1121	6.5493	12.677	0.00037023	0.0022199	LAPTM5	lysosomal protein transmembrane 5
339669	1.9594	-1.4903	12.676	0.0003704	0.0022201	TEX33	testis expressed 33
389761	3.7858	-1.3481	12.675	0.00037066	0.0022208	SPATA31D4	SPATA31 subfamily D member 4
79742	1.6814	-0.46137	12.672	0.00037111	0.0022227	DIPK2B	divergent protein kinase domain 2B
147719	2.4887	-1.9129	12.671	0.00037141	0.0022233	LYPD4	LY6/PLAUR domain containing 4
340900	1.9638	-3.628	12.656	0.00037444	0.0022402	EBLN1	endogenous Bornavirus like nucleoprotein 1
26749	1.8159	-0.43432	12.647	0.00037611	0.0022478	26749	NA
932	2.0538	-1.333	12.644	0.0003768	0.0022503	MS4A3	membrane spanning 4-domains A3
120892	1.0926	7.0008	12.642	0.0003771	0.0022513	LRRK2	leucine rich repeat kinase 2
4084	1.2375	8.0885	12.639	0.00037783	0.002254	MXD1	MAX dimerization protein 1
730249	2.5405	0.6315	12.629	0.00037977	0.0022629	ACOD1	aconitate decarboxylase 1
8825	1.3946	3.8935	12.629	0.00037989	0.0022629	LIN7A	"lin-7 homolog A, crumbs cell polarity complex component"
3385	1.008	4.0212	12.628	0.00038001	0.0022629	ICAM3	intercellular adhesion molecule 3
402665	1.7146	-0.81357	12.625	0.00038054	0.0022652	IGLON5	IgLON family member 5
284366	2.1205	-1.2746	12.605	0.00038477	0.0022863	KLK9	kallikrein related peptidase 9
646627	1.6949	-0.42352	12.603	0.00038509	0.0022874	LYPD8	LY6/PLAUR domain containing 8
84107	3.6004	-1.9238	12.602	0.00038537	0.0022882	ZIC4	Zic family member 4
3284	1.9233	-2.4023	12.589	0.00038807	0.0022976	HSD3B2	"hydroxy-delta-5-steroid dehydrogenase, 3 beta- and steroid delta-isomerase 2"
10407	3.8947	-0.91767	12.579	0.00039003	0.0023059	SPAG11B	sperm associated antigen 11B
84063	1.8084	-0.49782	12.569	0.00039218	0.0023153	KIRREL2	kirre like nephrin family adhesion molecule 2
433	1.1185	-0.13704	12.564	0.00039323	0.0023207	ASGR2	asialoglycoprotein receptor 2
1302	1.2091	0.15396	12.554	0.00039535	0.0023314	COL11A2	collagen type XI alpha 2 chain
57084	4.2948	-1.1473	12.554	0.00039545	0.0023314	SLC17A6	solute carrier family 17 member 6
643812	2.5144	-3.7584	12.553	0.00039547	0.0023314	KRTAP27-1	keratin associated protein 27-1
10841	1.2595	-0.39993	12.543	0.00039772	0.002343	FTCD	formimidoyltransferase cyclodeaminase
375323	1.204	1.0776	12.536	0.00039925	0.0023495	LHFPL4	LHFPL tetraspan subfamily member 4
2693	1.866	-0.44108	12.529	0.00040074	0.0023565	GHSR	growth hormone secretagogue receptor
101060233	2.6387	-1.9586	12.494	0.00040834	0.0023916	OPN1MW3	"opsin 1, medium wave sensitive 3"
55509	1.0338	0.4933	12.48	0.00041133	0.0024059	BATF3	basic leucine zipper ATF-like transcription factor 3
10738	1.0622	-1.7113	12.476	0.00041216	0.0024099	RFPL3	ret finger protein like 3
2911	1.4349	2.8704	12.466	0.00041444	0.0024199	GRM1	glutamate metabotropic receptor 1
6010	2.5753	-2.7067	12.459	0.00041608	0.0024274	RHO	rhodopsin
9376	2.4958	-0.96033	12.458	0.00041617	0.0024274	SLC22A8	solute carrier family 22 member 8
728911	4.0854	-0.36857	12.455	0.00041689	0.0024299	CT45A2	cancer/testis antigen family 45 member A2
392138	2.3358	-2.7974	12.443	0.00041958	0.0024438	OR2A25	olfactory receptor family 2 subfamily A member 25
338599	1.2247	-0.64174	12.441	0.0004201	0.002446	DUPD1	dual specificity phosphatase and pro isomerase domain containing 1
147199	2.0637	-2.9331	12.438	0.00042063	0.0024482	SCGB1C1	secretoglobin family 1C member 1
6570	1.8257	-0.35109	12.421	0.00042447	0.0024688	SLC18A1	solute carrier family 18 member A1
6422	1.1079	1.767	12.409	0.00042737	0.0024821	SFRP1	secreted frizzled related protein 1
2903	1.7098	3.0372	12.408	0.0004275	0.0024821	GRIN2A	glutamate ionotropic receptor NMDA type subunit 2A
1180	1.2446	0.32928	12.403	0.00042864	0.0024861	CLCN1	chloride voltage-gated channel 1
2558	3.0966	0.090138	12.399	0.0004296	0.0024898	GABRA5	gamma-aminobutyric acid type A receptor subunit alpha5
124599	1.5082	1.564	12.395	0.00043056	0.0024919	CD300LB	CD300 molecule like family member b
56849	2.4717	-3.4066	12.393	0.00043097	0.0024934	TCEAL7	transcription elongation factor A like 7
117532	1.2366	1.5969	12.391	0.00043146	0.0024945	TMC2	transmembrane channel like 2
10661	1.2137	-2.4896	12.359	0.00043877	0.0025226	KLF1	Kruppel like factor 1
4653	2.1031	-1.2686	12.355	0.0004399	0.0025275	MYOC	myocilin
10864	1.0398	-1.1712	12.354	0.00043993	0.0025275	SLC22A7	solute carrier family 22 member 7
7180	1.0806	1.2903	12.35	0.00044096	0.0025326	CRISP2	cysteine rich secretory protein 2
79501	2.4572	-1.0263	12.349	0.00044124	0.0025333	OR4F5	olfactory receptor family 4 subfamily F member 5
9478	1.6857	-0.51209	12.331	0.00044544	0.0025521	CABP1	calcium binding protein 1
133396	1.4459	0.89145	12.329	0.00044601	0.0025544	IL31RA	interleukin 31 receptor A
3270	1.6899	-2.2278	12.326	0.00044666	0.0025564	HRC	histidine rich calcium binding protein
963	1.2365	6.5463	12.32	0.00044825	0.0025628	CD53	CD53 molecule
131375	1.6328	-1.4833	12.316	0.0004492	0.0025674	LYZL4	lysozyme like 4
27091	2.5768	-0.12297	12.304	0.00045211	0.0025777	CACNG5	calcium voltage-gated channel auxiliary subunit gamma 5
284546	1.8712	-0.32129	12.295	0.00045416	0.0025885	C1orf185	chromosome 1 open reading frame 185
2046	2.598	-0.81985	12.289	0.00045554	0.0025955	EPHA8	EPH receptor A8
102723525	1.8697	-1.7563	12.266	0.00046128	0.0026237	LINC02498	long intergenic non-protein coding RNA 2498
943	1.3927	2.1417	12.265	0.00046161	0.0026246	TNFRSF8	TNF receptor superfamily member 8
26693	4.1409	-2.0962	12.258	0.00046321	0.0026329	OR2V1	olfactory receptor family 2 subfamily V member 1
79930	1.1803	4.309	12.254	0.0004642	0.0026358	DOK3	docking protein 3
407738	1.0334	3.9841	12.25	0.00046518	0.0026395	TAFA1	TAFA chemokine like family member 1
100170765	3.1367	-3.0343	12.238	0.00046831	0.0026536	ERICH4	glutamate rich 4
5676	1.243	-1.4395	12.22	0.00047284	0.0026747	PSG7	pregnancy specific beta-1-glycoprotein 7 (gene/pseudogene)
5790	-1.0097	3.5838	12.205	0.00047664	0.0026925	PTPRCAP	protein tyrosine phosphatase receptor type C associated protein
11283	2.8633	-2.1379	12.204	0.00047698	0.0026935	CYP4F8	cytochrome P450 family 4 subfamily F member 8
10687	1.2127	-0.52209	12.199	0.00047816	0.0026973	PNMA2	PNMA family member 2
9945	1.1167	0.67754	12.198	0.00047852	0.0026985	GFPT2	glutamine-fructose-6-phosphate transaminase 2
1264	1.0671	-0.59149	12.186	0.00048143	0.0027112	CNN1	calponin 1
6781	1.3028	1.0634	12.18	0.0004831	0.0027173	STC1	stanniocalcin 1
169026	1.3602	2.1714	12.177	0.0004838	0.0027199	SLC30A8	solute carrier family 30 member 8
404217	-1.0297	4.0649	12.167	0.0004863	0.0027311	CTXN1	cortexin 1
8862	2.2414	-2.8025	12.154	0.00048972	0.0027493	APLN	apelin
9535	1.1217	4.0371	12.154	0.00048987	0.0027493	GMFG	glia maturation factor gamma
283685	3.3867	-2.4986	12.147	0.00049176	0.0027565	GOLGA6L2	golgin A6 family like 2
170949	4.0925	-2.2043	12.142	0.0004929	0.0027616	DEFT1P	"defensin theta 1, pseudogene"
136991	2.8969	-0.43222	12.14	0.0004936	0.0027646	ASZ1	"ankyrin repeat, SAM and basic leucine zipper domain containing 1"
23626	1.9223	-2.064	12.136	0.00049457	0.0027691	SPO11	SPO11 initiator of meiotic double stranded breaks
9228	1.5396	3.8035	12.128	0.0004968	0.0027787	DLGAP2	DLG associated protein 2
105378220	-1.248	1.094	12.121	0.00049865	0.0027863	MARCOL	MARCO like
4892	1.038	1.6094	12.114	0.00050048	0.0027946	NRAP	nebulin related anchoring protein
60467	4.1922	-2.2536	12.098	0.00050489	0.0028168	BPESC1	"blepharophimosis, epicanthus inversus and ptosis candidate 1"
100505685	4.0134	-2.2523	12.081	0.00050938	0.0028347	LOC100505685	uncharacterized LOC100505685
3936	1.2966	8.1975	12.077	0.00051054	0.0028382	LCP1	lymphocyte cytosolic protein 1
101927629	3.8166	-1.7201	12.066	0.00051361	0.0028524	LINC02165	long intergenic non-protein coding RNA 2165
107986631	1.2144	-0.8372	12.062	0.00051455	0.0028557	LOC107986631	uncharacterized LOC107986631
6354	3.504	-0.51876	12.054	0.00051688	0.0028657	CCL7	C-C motif chemokine ligand 7
100131980	2.1094	-0.6907	12.053	0.000517	0.0028657	ZNF705G	zinc finger protein 705G
374355	3.2324	-0.61238	12.052	0.00051729	0.002866	CCDC172	coiled-coil domain containing 172
350	2.4573	-0.32334	12.047	0.00051864	0.0028707	APOH	apolipoprotein H
729355	2.2004	-2.6315	12.041	0.00052041	0.0028776	TP53TG3B	TP53 target 3B
4499	-1.2715	-0.37833	12.036	0.00052176	0.002884	MT1M	metallothionein 1M
283463	1.3946	1.5228	12.028	0.00052416	0.0028935	MUC19	"mucin 19, oligomeric"
642612	4.131	-2.2893	12.005	0.00053059	0.002926	TRIM49C	tripartite motif containing 49C
105375929	1.3588	0.46555	11.993	0.00053405	0.0029422	LINC02839	long intergenic non-protein coding RNA 2839
6689	-1.5854	2.4748	11.986	0.00053589	0.0029495	SPIB	Spi-B transcription factor
4868	1.6126	0.82518	11.98	0.00053785	0.0029572	NPHS1	"NPHS1 adhesion molecule, nephrin"
4994	3.2444	-2.7649	11.974	0.00053949	0.0029623	OR3A1	olfactory receptor family 3 subfamily A member 1 (gene/pseudogene)
80704	1.6529	-0.39441	11.958	0.00054414	0.0029852	SLC19A3	solute carrier family 19 member 3
60482	2.3638	-1.3808	11.958	0.00054421	0.0029852	SLC5A7	solute carrier family 5 member 7
5209	1.1084	7.9004	11.951	0.00054604	0.0029922	PFKFB3	"6-phosphofructo-2-kinase/fructose-2,6-biphosphatase 3"
57586	1.5217	0.78538	11.938	0.00055002	0.003009	SYT13	synaptotagmin 13
3225	2.9084	-2.4362	11.928	0.00055309	0.0030229	HOXC9	homeobox C9
8787	1.0248	2.204	11.92	0.00055521	0.0030324	RGS9	regulator of G protein signaling 9
283159	2.8612	-2.0471	11.917	0.00055628	0.0030368	OR8D1	olfactory receptor family 8 subfamily D member 1
5121	1.2136	1.0543	11.917	0.00055637	0.0030368	PCP4	Purkinje cell protein 4
653505	1.6114	-2.9683	11.914	0.00055717	0.0030391	PPIAL4A	peptidylprolyl isomerase A like 4A
285533	1.4411	5.3465	11.903	0.00056039	0.0030546	RNF175	ring finger protein 175
124872	1.2226	0.45598	11.899	0.00056173	0.0030609	B4GALNT2	"beta-1,4-N-acetyl-galactosaminyltransferase 2"
105370616	1.2674	-1.2389	11.863	0.00057262	0.0031079	LOC105370616	uncharacterized LOC105370616
1610	1.6066	0.15537	11.86	0.00057353	0.0031119	DAO	D-amino acid oxidase
171484	2.2302	-2.8951	11.843	0.00057868	0.0031357	FAM9C	family with sequence similarity 9 member C
163223	1.9531	-0.3354	11.841	0.00057936	0.0031376	ZNF676	zinc finger protein 676
2731	1.3431	1.4266	11.84	0.00057961	0.0031376	GLDC	glycine decarboxylase
5675	1.1841	-0.84934	11.839	0.00058009	0.0031392	PSG6	pregnancy specific beta-1-glycoprotein 6
8074	1.5948	-1.7876	11.835	0.00058115	0.0031439	FGF23	fibroblast growth factor 23
3798	1.6666	0.060099	11.825	0.00058456	0.0031613	KIF5A	kinesin family member 5A
26188	2.6128	-3.1535	11.808	0.00058986	0.0031826	OR1C1	olfactory receptor family 1 subfamily C member 1
390083	2.7382	-2.2336	11.805	0.00059087	0.003185	OR56A3	olfactory receptor family 56 subfamily A member 3
340654	1.1449	0.346	11.786	0.0005969	0.0032101	LIPM	lipase family member M
134526	1.3737	0.53167	11.778	0.00059951	0.0032221	ACOT12	acyl-CoA thioesterase 12
6939	2.626	-3.0057	11.77	0.00060197	0.0032343	TCF15	transcription factor 15
2561	1.0778	2.9156	11.768	0.00060261	0.0032367	GABRB2	gamma-aminobutyric acid type A receptor subunit beta2
23551	1.5154	-1.4228	11.761	0.00060478	0.003242	RASD2	RASD family member 2
541466	3.9553	-2.0311	11.745	0.00061023	0.003269	CT45A1	cancer/testis antigen family 45 member A1
27177	2.1097	-0.60487	11.736	0.00061305	0.0032797	IL36B	interleukin 36 beta
102723536	3.2497	-0.99202	11.736	0.00061313	0.0032797	LOC102723536	uncharacterized LOC102723536
2324	1.6478	0.07003	11.734	0.00061356	0.0032805	FLT4	fms related receptor tyrosine kinase 4
81282	3.023	-3.0295	11.731	0.0006147	0.0032855	OR51G2	olfactory receptor family 51 subfamily G member 2
9333	1.2067	0.10321	11.729	0.00061517	0.003287	TGM5	transglutaminase 5
138804	1.6764	-3.6158	11.72	0.0006184	0.0032989	OR13C4	olfactory receptor family 13 subfamily C member 4
11105	1.2315	0.068679	11.712	0.00062097	0.0033094	PRDM7	PR/SET domain 7
81792	1.0453	3.7782	11.71	0.00062178	0.0033116	ADAMTS12	ADAM metallopeptidase with thrombospondin type 1 motif 12
359787	3.4155	-2.8523	11.708	0.00062218	0.0033126	DPPA3	developmental pluripotency associated 3
910	2.6983	-2.8634	11.706	0.00062299	0.0033138	CD1B	CD1b molecule
6444	1.107	4.5102	11.702	0.00062437	0.0033189	SGCD	sarcoglycan delta
10763	1.5202	-1.2828	11.7	0.00062497	0.0033195	NES	nestin
6492	2.5628	0.14462	11.686	0.00062978	0.0033391	SIM1	SIM bHLH transcription factor 1
338662	2.2483	-2.9348	11.685	0.0006301	0.0033397	OR8D4	olfactory receptor family 8 subfamily D member 4
1469	-2.4271	4.3634	11.682	0.00063112	0.0033429	CST1	cystatin SN
680	1.2528	-2.459	11.674	0.00063369	0.0033511	BRS3	bombesin receptor subtype 3
80031	1.1516	3.7578	11.672	0.00063454	0.0033535	SEMA6D	semaphorin 6D
219793	1.3933	-1.1751	11.663	0.00063767	0.0033668	TBATA	"thymus, brain and testes associated"
89886	1.3496	-2.1965	11.661	0.00063818	0.0033684	SLAMF9	SLAM family member 9
375607	3.0584	-2.635	11.655	0.00064038	0.0033757	NAT16	N-acetyltransferase 16 (putative)
11202	1.8316	-0.14656	11.65	0.00064203	0.0033833	KLK8	kallikrein related peptidase 8
64409	1.2638	4.1029	11.635	0.00064732	0.0034047	GALNT17	polypeptide N-acetylgalactosaminyltransferase 17
441521	4.1684	-0.82949	11.632	0.00064818	0.003407	CT45A5	cancer/testis antigen family 45 member A5
64232	-1.2561	1.3578	11.63	0.00064904	0.0034104	MS4A5	membrane spanning 4-domains A5
8513	1.4195	-1.07	11.619	0.00065265	0.0034273	LIPF	"lipase F, gastric type"
441509	1.4709	-1.3305	11.617	0.00065346	0.0034293	GLRA4	glycine receptor alpha 4 (pseudogene)
5354	1.5587	-1.2579	11.6	0.00065968	0.0034532	PLP1	proteolipid protein 1
26253	1.8497	4.6049	11.595	0.00066115	0.003459	CLEC4E	C-type lectin domain family 4 member E
3347	-5.9265	5.6595	11.595	0.00066142	0.003459	HTN3	histatin 3
8076	2.4687	-0.91963	11.586	0.00066434	0.003472	MFAP5	microfibril associated protein 5
3310	1.4108	4.4657	11.58	0.00066664	0.0034818	HSPA6	heat shock protein family A (Hsp70) member 6
653361	1.1748	4.7371	11.579	0.00066683	0.0034818	NCF1	neutrophil cytosolic factor 1
390999	2.6747	-3.5459	11.577	0.00066786	0.0034855	PRAMEF12	PRAME family member 12
1440	1.445	1.7938	11.576	0.00066797	0.0034855	CSF3	colony stimulating factor 3
815	1.1452	1.131	11.573	0.00066899	0.0034897	CAMK2A	calcium/calmodulin dependent protein kinase II alpha
3080	3.7702	-2.3972	11.572	0.00066936	0.0034906	CFHR2	complement factor H related 2
145501	1.3528	-0.74102	11.568	0.00067102	0.0034959	ISM2	isthmin 2
101927042	1.5709	1.4624	11.564	0.00067256	0.0035017	LOC101927042	uncharacterized LOC101927042
11178	1.0278	1.7027	11.557	0.00067499	0.003511	LZTS1	leucine zipper tumor suppressor 1
105369496	1.7473	-0.7968	11.555	0.00067575	0.0035139	LOC105369496	uncharacterized LOC105369496
3010	1.076	-1.4322	11.554	0.00067606	0.0035144	H1-6	"H1.6 linker histone, cluster member"
8972	1.0854	7.2005	11.552	0.00067692	0.0035177	MGAM	maltase-glucoamylase
79192	2.0425	-2.6283	11.539	0.00068153	0.0035382	IRX1	iroquois homeobox 1
5023	1.1903	2.5392	11.538	0.00068172	0.0035382	P2RX1	purinergic receptor P2X 1
27012	3.424	-2.6528	11.53	0.00068477	0.0035484	KCNV1	potassium voltage-gated channel modifier subfamily V member 1
10991	1.6473	-1.4743	11.526	0.00068646	0.0035516	SLC38A3	solute carrier family 38 member 3
8689	2.2363	-3.0406	11.524	0.00068708	0.0035537	KRT36	keratin 36
3982	3.0929	-2.2974	11.522	0.00068786	0.003554	LIM2	lens intrinsic membrane protein 2
54510	1.3861	-1.0169	11.502	0.00069506	0.0035882	PCDH18	protocadherin 18
340359	1.6206	-2.4575	11.497	0.00069707	0.0035964	KLHL38	kelch like family member 38
55057	-1.125	4.1287	11.485	0.00070178	0.0036173	CRYBG2	crystallin beta-gamma domain containing 2
643834	1.8136	-0.029473	11.476	0.00070492	0.00363	PGA3	pepsinogen A3
283953	2.1439	0.19649	11.472	0.00070649	0.0036329	TMEM114	transmembrane protein 114
105374647	3.746	-1.3162	11.472	0.00070666	0.0036329	LOC105374647	uncharacterized LOC105374647
387695	1.7499	-1.4082	11.471	0.00070702	0.0036329	C10orf99	chromosome 10 open reading frame 99
26952	2.4716	-2.6659	11.47	0.00070741	0.0036338	SMR3A	submaxillary gland androgen regulated protein 3A
645202	3.2296	-1.4109	11.468	0.0007079	0.0036352	LOC645202	golgin A6 family-like
388523	2.2971	-1.2033	11.459	0.00071148	0.0036513	ZNF728	zinc finger protein 728
164656	1.482	1.1242	11.449	0.00071521	0.0036693	TMPRSS6	transmembrane serine protease 6
378949	4.4114	-0.9825	11.447	0.00071591	0.0036718	RBMY1D	RNA binding motif protein Y-linked family 1 member D
407013	1.3567	-0.48227	11.447	0.00071618	0.003672	MIR24-2	microRNA 24-2
122402	1.4377	3.9681	11.441	0.00071847	0.0036826	TDRD9	tudor domain containing 9
100130827	2.0453	-2.0492	11.435	0.00072056	0.0036921	SBK3	SH3 domain binding kinase family member 3
7732	1.379	-1.9529	11.415	0.00072843	0.0037255	RNF112	ring finger protein 112
3757	1.1927	0.017354	11.411	0.0007301	0.0037318	KCNH2	potassium voltage-gated channel subfamily H member 2
105375341	2.1721	1.6175	11.403	0.00073328	0.0037436	LOC105375341	uncharacterized LOC105375341
254272	1.6559	-2.0485	11.395	0.00073658	0.0037567	TBC1D28	TBC1 domain family member 28
5407	2.3416	-1.672	11.392	0.00073774	0.0037615	PNLIPRP1	pancreatic lipase related protein 1
2615	1.3184	-1.2792	11.388	0.00073939	0.0037667	LRRC32	leucine rich repeat containing 32
146183	1.1568	2.1485	11.387	0.00073946	0.0037667	OTOA	otoancorin
4747	2.1182	-2.5756	11.382	0.00074173	0.003776	NEFL	neurofilament light
653641	1.2355	1.3302	11.374	0.0007446	0.0037871	GOLGA6C	golgin A6 family member C
766	1.5551	-1.9115	11.363	0.00074925	0.0038072	CA7	carbonic anhydrase 7
259308	1.1938	-1.4346	11.361	0.00075002	0.0038088	FAM205A	family with sequence similarity 205 member A
113220	1.952	-1.9111	11.36	0.00075029	0.003809	KIF12	kinesin family member 12
94115	1.735	-2.0485	11.349	0.0007547	0.0038284	CGB8	chorionic gonadotropin subunit beta 8
5645	1.318	-0.7967	11.346	0.00075629	0.0038335	PRSS2	serine protease 2
51705	1.452	3.0237	11.333	0.00076154	0.003853	EMCN	endomucin
375057	1.2187	0.72065	11.326	0.00076446	0.0038654	STUM	"stum, mechanosensory transduction mediator homolog"
147111	1.88	-2.1814	11.322	0.00076611	0.0038726	NOTUM	"notum, palmitoleoyl-protein carboxylesterase"
102723631	3.9698	-1.2496	11.317	0.00076807	0.0038778	CT45A10	cancer/testis antigen family 45 member A10
102723378	2.6911	-0.77499	11.312	0.00076998	0.0038838	LINC01495	long intergenic non-protein coding RNA 1495
286499	2.8921	-1.6371	11.297	0.00077619	0.0039115	FAM133A	family with sequence similarity 133 member A
375318	3.0119	-2.8609	11.292	0.00077846	0.0039206	AQP12A	aquaporin 12A
728116	1.6316	-0.53932	11.289	0.00077959	0.0039251	ZBTB8B	zinc finger and BTB domain containing 8B
57101	1.0353	4.231	11.28	0.0007835	0.00394	ANO2	anoctamin 2
94274	1.6677	-2.249	11.273	0.00078649	0.0039538	PPP1R14A	protein phosphatase 1 regulatory inhibitor subunit 14A
389136	1.1006	1.8069	11.258	0.00079295	0.0039814	VGLL3	vestigial like family member 3
123876	3.6769	-0.67385	11.257	0.00079337	0.0039823	ACSM2A	acyl-CoA synthetase medium chain family member 2A
119548	1.8033	0.39369	11.254	0.00079449	0.0039867	PNLIPRP3	pancreatic lipase related protein 3
2865	2.3392	0.26427	11.253	0.00079507	0.0039884	FFAR3	free fatty acid receptor 3
375567	1.0083	2.1736	11.251	0.00079575	0.0039906	VWC2	von Willebrand factor C domain containing 2
10887	1.1832	-1.2383	11.233	0.00080366	0.004025	PROKR1	prokineticin receptor 1
341	1.113	1.9917	11.227	0.00080603	0.0040323	APOC1	apolipoprotein C1
338917	2.1282	-1.2502	11.226	0.00080638	0.0040329	VSX2	visual system homeobox 2
4308	1.4652	2.2315	11.213	0.00081225	0.0040605	TRPM1	transient receptor potential cation channel subfamily M member 1
131578	2.108	-1.8192	11.21	0.00081362	0.0040629	LRRC15	leucine rich repeat containing 15
145581	1.4994	2.2204	11.199	0.00081828	0.0040825	LRFN5	leucine rich repeat and fibronectin type III domain containing 5
100287238	1.511	-1.6846	11.189	0.000823	0.0041029	USP17L13	ubiquitin specific peptidase 17 like family member 13
101927346	3.5311	-2.9037	11.185	0.0008247	0.0041076	LINC02047	long intergenic non-protein coding RNA 2047
401535	1.2568	-1.4475	11.185	0.00082481	0.0041076	LINC02872	long intergenic non-protein coding RNA 2872
10332	3.5346	-3.1077	11.18	0.0008267	0.0041158	CLEC4M	C-type lectin domain family 4 member M
3559	1.0448	2.1217	11.18	0.00082696	0.0041158	IL2RA	interleukin 2 receptor subunit alpha
1893	-2.0464	6.192	11.175	0.00082898	0.0041247	ECM1	extracellular matrix protein 1
3780	1.5475	0.26273	11.171	0.00083086	0.0041303	KCNN1	potassium calcium-activated channel subfamily N member 1
723961	2.349	-1.4452	11.17	0.00083138	0.0041316	INS-IGF2	INS-IGF2 readthrough
140731	2.4195	-2.3865	11.166	0.00083303	0.0041385	ANKRD60	ankyrin repeat domain 60
2159	1.2075	-0.6326	11.16	0.00083569	0.0041493	F10	coagulation factor X
116123	1.464	-0.75849	11.155	0.00083808	0.0041599	FMO9P	"flavin containing dimethylaniline monoxygenase 9, pseudogene"
10938	1.1168	6.5042	11.15	0.00084053	0.0041708	EHD1	EH domain containing 1
2735	1.0685	1.4783	11.128	0.00085036	0.0042119	GLI1	GLI family zinc finger 1
354	3.1598	-2.3071	11.124	0.00085196	0.0042186	KLK3	kallikrein related peptidase 3
1007	2.104	1.4517	11.123	0.00085285	0.0042217	CDH9	cadherin 9
50604	1.5774	-2.3354	11.12	0.00085397	0.004226	IL20	interleukin 20
284383	3.3985	-2.3871	11.093	0.00086641	0.004277	OR2Z1	olfactory receptor family 2 subfamily Z member 1
81696	2.851	0.046606	11.093	0.00086661	0.004277	OR5V1	olfactory receptor family 5 subfamily V member 1
27133	1.6599	2.7442	11.085	0.00087027	0.0042938	KCNH5	potassium voltage-gated channel subfamily H member 5
100287399	3.1066	-1.1494	11.08	0.00087272	0.0043046	POTEB2	POTE ankyrin domain family member B2
114771	1.2493	-0.66042	11.078	0.00087361	0.0043077	PGLYRP3	peptidoglycan recognition protein 3
27159	2.1622	-0.97153	11.074	0.00087529	0.0043147	CHIA	chitinase acidic
3886	2.3986	-3.1632	11.072	0.00087648	0.0043169	KRT35	keratin 35
51311	1.4981	3.5454	11.068	0.00087825	0.0043228	TLR8	toll like receptor 8
5320	3.0491	-2.7919	11.065	0.00087971	0.0043255	PLA2G2A	phospholipase A2 group IIA
4951	2.5518	-2.5625	11.065	0.00087973	0.0043255	OCM2	oncomodulin 2
55889	1.1396	0.83386	11.057	0.00088377	0.0043383	GOLGA6B	golgin A6 family member B
23538	3.6464	-2.6906	11.036	0.00089381	0.0043798	OR52A1	olfactory receptor family 52 subfamily A member 1
100287226	2.985	-0.76251	11.031	0.00089621	0.0043895	ZNF729	zinc finger protein 729
3598	2.0822	-2.3254	11.03	0.00089632	0.0043895	IL13RA2	interleukin 13 receptor subunit alpha 2
3386	1.1959	0.16498	11.006	0.00090829	0.0044441	ICAM4	intercellular adhesion molecule 4 (Landsteiner-Wiener blood group)
116441	1.138	-0.86163	10.994	0.00091406	0.0044671	TM4SF18	transmembrane 4 L six family member 18
171222	1.0736	-1.4053	10.993	0.00091439	0.0044674	UBE2L5	ubiquitin conjugating enzyme E2 L5
6247	1.2793	-0.65038	10.985	0.00091843	0.0044826	RS1	retinoschisin 1
4648	1.1742	1.3974	10.984	0.00091902	0.004483	MYO7B	myosin VIIB
284422	1.5437	-1.3682	10.98	0.00092077	0.0044852	SMIM24	small integral membrane protein 24
128853	1.1354	-0.17095	10.97	0.00092606	0.004507	DUSP15	dual specificity phosphatase 15
57159	1.634	-1.0661	10.966	0.00092802	0.0045152	TRIM54	tripartite motif containing 54
55790	1.2559	6.2478	10.962	0.00093004	0.004521	CSGALNACT1	chondroitin sulfate N-acetylgalactosaminyltransferase 1
346562	1.0729	0.58979	10.956	0.00093286	0.0045321	GNAT3	G protein subunit alpha transducin 3
253314	2.6158	-1.4864	10.94	0.00094121	0.0045656	EIF4E1B	eukaryotic translation initiation factor 4E family member 1B
79865	1.5207	3.283	10.939	0.0009414	0.0045656	TREML2	triggering receptor expressed on myeloid cells like 2
399888	1.6881	-2.1594	10.939	0.00094142	0.0045656	FAM180B	family with sequence similarity 180 member B
9429	1.356	1.6493	10.93	0.00094612	0.0045841	ABCG2	ATP binding cassette subfamily G member 2 (Junior blood group)
64806	3.478	-3.079	10.898	0.00096255	0.0046517	IL25	interleukin 25
8618	1.4856	3.2381	10.896	0.00096377	0.0046548	CADPS	calcium dependent secretion activator
5179	1.6028	-2.0942	10.895	0.00096406	0.0046549	PENK	proenkephalin
100131137	2.9686	-1.0506	10.893	0.00096552	0.0046606	BSPH1	binder of sperm protein homolog 1
343450	1.3688	2.704	10.854	0.0009858	0.0047404	KCNT2	potassium sodium-activated channel subfamily T member 2
1369	2.134	-0.29157	10.833	0.00099708	0.0047848	CPN1	carboxypeptidase N subunit 1
60484	2.0865	-2.4598	10.824	0.0010019	0.0048025	HAPLN2	hyaluronan and proteoglycan link protein 2
64241	1.4034	0.070176	10.817	0.0010056	0.0048187	ABCG8	ATP binding cassette subfamily G member 8
57824	3.0089	-2.4194	10.811	0.0010088	0.0048326	HMHB1	histocompatibility minor HB-1
114784	1.3302	3.9117	10.806	0.0010117	0.0048436	CSMD2	CUB and Sushi multiple domains 2
10942	1.2387	-1.5653	10.802	0.0010141	0.0048508	PRSS21	serine protease 21
387810	1.1396	0.11475	10.798	0.0010162	0.004859	LINC02764	long intergenic non-protein coding RNA 2764
100129278	1.2519	-0.68706	10.798	0.0010164	0.004859	TDRD15	tudor domain containing 15
8749	1.8684	1.224	10.784	0.0010239	0.0048909	ADAM18	ADAM metallopeptidase domain 18
107987155	1.8001	0.61386	10.775	0.0010287	0.004911	OOSP4B	oocyte secreted protein family member 4B
29986	1.3531	-1.7189	10.773	0.0010301	0.004914	SLC39A2	solute carrier family 39 member 2
646864	2.7169	-1.3469	10.768	0.0010326	0.0049209	ZNF723	zinc finger protein 723
388595	2.2372	-2.6593	10.766	0.001034	0.0049262	TMEM82	transmembrane protein 82
221938	2.1967	0.023533	10.734	0.0010519	0.0049984	MMD2	monocyte to macrophage differentiation associated 2
1000	1.3582	2.7148	10.718	0.0010609	0.0050314	CDH2	cadherin 2
100287178	1.3944	0.056566	10.716	0.0010623	0.0050362	USP17L11	ubiquitin specific peptidase 17 like family member 11
80201	1.1147	0.54808	10.712	0.0010643	0.0050439	HKDC1	hexokinase domain containing 1
1358	1.9504	-1.3944	10.712	0.0010645	0.0050439	CPA2	carboxypeptidase A2
26153	1.5389	-0.79098	10.696	0.0010738	0.0050805	KIF26A	kinesin family member 26A
112268176	2.3179	-2.4764	10.679	0.0010835	0.0051195	LOC112268176	uncharacterized LOC112268176
86614	3.4079	-1.0198	10.678	0.0010844	0.005121	HSFY1	heat shock transcription factor Y-linked 1
101929684	3.2956	-0.87954	10.677	0.0010845	0.005121	LINC01520	long intergenic non-protein coding RNA 1520
284217	1.0053	2.3036	10.676	0.0010853	0.0051231	LAMA1	laminin subunit alpha 1
83895	1.7297	-2.9922	10.667	0.0010907	0.005146	KRTAP1-5	keratin associated protein 1-5
53345	1.248	-1.2984	10.654	0.0010985	0.005173	TM6SF2	transmembrane 6 superfamily member 2
7021	1.5328	-0.53121	10.653	0.001099	0.005173	TFAP2B	transcription factor AP-2 beta
64405	1.2985	2.264	10.649	0.0011013	0.0051794	CDH22	cadherin 22
503638	1.1914	3.0872	10.647	0.0011023	0.0051826	DUXAP9	double homeobox A pseudogene 9
693214	1.3836	-3.4947	10.624	0.0011164	0.005234	MIR629	microRNA 629
7783	1.5646	-0.91935	10.621	0.0011179	0.005238	ZP2	zona pellucida glycoprotein 2
644414	2.1759	-2.7418	10.592	0.0011356	0.0053104	DEFB131A	defensin beta 131A
160065	1.2162	-2.0414	10.585	0.0011404	0.0053313	PATE1	prostate and testis expressed 1
3816	2.0102	-2.1737	10.584	0.0011407	0.0053315	KLK1	kallikrein 1
57144	1.1712	2.8922	10.58	0.001143	0.0053392	PAK5	p21 (RAC1) activated kinase 5
10017	1.0191	-2.4057	10.568	0.0011506	0.0053715	BCL2L10	BCL2 like 10
3889	2.8819	-2.9681	10.566	0.0011521	0.0053755	KRT83	keratin 83
171482	3.5457	-2.9407	10.564	0.001153	0.0053758	FAM9A	family with sequence similarity 9 member A
1959	1.149	2.2286	10.562	0.0011547	0.0053768	EGR2	early growth response 2
594857	2.4224	-3.3557	10.561	0.001155	0.0053769	NPS	neuropeptide S
5408	3.3678	-1.3215	10.557	0.0011577	0.0053877	PNLIPRP2	pancreatic lipase related protein 2 (gene/pseudogene)
6406	1.86	-2.557	10.553	0.0011598	0.0053961	SEMG1	semenogelin 1
58189	1.0725	0.73017	10.552	0.0011605	0.0053978	WFDC1	WAP four-disulfide core domain 1
92129	1.0201	-2.6389	10.551	0.0011612	0.0053995	RIPPLY1	ripply transcriptional repressor 1
284532	3.1442	-2.6416	10.54	0.0011684	0.0054253	OR14A16	olfactory receptor family 14 subfamily A member 16
390190	3.3691	-3.0396	10.536	0.0011706	0.0054324	OR5B2	olfactory receptor family 5 subfamily B member 2
219957	2.8149	-3.1968	10.532	0.001173	0.005439	OR9Q2	olfactory receptor family 9 subfamily Q member 2
125704	2.7098	-1.6847	10.523	0.0011792	0.0054631	DIPK1C	divergent protein kinase domain 1C
390436	3.3361	-2.4741	10.516	0.0011833	0.0054781	OR4K17	olfactory receptor family 4 subfamily K member 17
441452	2.9064	-0.98658	10.516	0.0011834	0.0054781	SPATA31C1	SPATA31 subfamily C member 1
256369	1.8232	-1.063	10.512	0.0011858	0.005486	CCDC197	coiled-coil domain containing 197
728378	1.1804	1.7341	10.475	0.0012097	0.0055766	POTEF	POTE ankyrin domain family member F
5444	1.1124	0.081551	10.473	0.0012112	0.0055815	PON1	paraoxonase 1
105374134	2.0354	-2.1853	10.469	0.001214	0.0055901	LOC105374134	uncharacterized LOC105374134
441376	2.6865	-3.1498	10.462	0.0012186	0.005605	AARD	alanine and arginine rich domain containing protein
89882	2.6707	-3.1364	10.461	0.0012193	0.0056064	TPD52L3	TPD52 like 3
94026	1.2922	-0.72585	10.445	0.0012301	0.0056498	POM121L2	POM121 transmembrane nucleoporin like 2
100287205	1.326	-2.0011	10.432	0.0012385	0.005679	USP17L12	ubiquitin specific peptidase 17 like family member 12
338761	3.094	-3.4212	10.429	0.0012408	0.0056862	C1QL4	complement C1q like 4
126393	1.2004	-2.1805	10.423	0.0012448	0.0057004	HSPB6	heat shock protein family B (small) member 6
81850	1.8591	-3.2673	10.411	0.0012529	0.0057323	KRTAP1-3	keratin associated protein 1-3
84944	1.3861	0.090152	10.398	0.0012617	0.0057675	MAEL	maelstrom spermatogenic transposon silencer
196415	1.8656	-2.0232	10.392	0.001266	0.0057824	C12orf77	chromosome 12 open reading frame 77
3350	1.9428	-3.0165	10.384	0.0012713	0.0057987	HTR1A	5-hydroxytryptamine receptor 1A
54456	1.038	1.1046	10.361	0.0012873	0.0058621	MOV10L1	Mov10 like RISC complex RNA helicase 1
429	2.141	-3.1099	10.36	0.0012879	0.005863	ASCL1	achaete-scute family bHLH transcription factor 1
643401	1.4828	1.8714	10.357	0.0012895	0.0058688	PURPL	p53 upregulated regulator of p53 levels
100463482	-1.9159	-2.1663	10.355	0.0012916	0.0058749	MTRNR2L6	MT-RNR2 like 6
2626	2.3901	0.27754	10.346	0.0012978	0.0059015	GATA4	GATA binding protein 4
10050	3.3609	-1.4779	10.342	0.0013	0.0059101	SLC17A4	solute carrier family 17 member 4
10882	2.7686	-2.6273	10.342	0.0013005	0.0059106	C1QL1	complement C1q like 1
9514	1.1714	-0.42694	10.333	0.0013066	0.0059335	GAL3ST1	galactose-3-O-sulfotransferase 1
417	1.4619	1.7114	10.332	0.0013071	0.0059341	ART1	ADP-ribosyltransferase 1
84502	1.2242	-1.0452	10.324	0.0013134	0.0059576	JPH4	junctophilin 4
448834	-3.2516	1.3861	10.317	0.0013178	0.005973	KPRP	keratinocyte proline rich protein
93408	3.7031	-2.0912	10.305	0.0013265	0.005997	MYL10	myosin light chain 10
1005	1.1388	1.7579	10.303	0.0013284	0.0059976	CDH7	cadherin 7
4656	3.0225	-3.383	10.296	0.0013329	0.0060146	MYOG	myogenin
3437	-1.0588	5.9247	10.289	0.0013383	0.0060325	IFIT3	interferon induced protein with tetratricopeptide repeats 3
5992	1.1923	2.1423	10.288	0.0013393	0.0060325	RFX4	regulatory factor X4
53829	1.3575	2.8391	10.285	0.001341	0.0060381	P2RY13	purinergic receptor P2Y13
105374540	1.3361	0.06173	10.281	0.001344	0.0060486	LINC02357	long intergenic non-protein coding RNA 2357
64137	1.6605	-1.8779	10.28	0.0013447	0.0060501	ABCG4	ATP binding cassette subfamily G member 4
3747	1.3182	1.376	10.276	0.0013476	0.0060614	KCNC2	potassium voltage-gated channel subfamily C member 2
3216	2.5559	-2.7089	10.264	0.0013568	0.0060962	HOXB6	homeobox B6
105376570	3.4574	-1.9713	10.259	0.0013604	0.0061088	LINC02682	long intergenic non-protein coding RNA 2682
284759	1.2037	2.7754	10.252	0.0013651	0.0061265	SIRPB2	signal regulatory protein beta 2
4973	1.3272	3.8331	10.236	0.0013769	0.0061679	OLR1	oxidized low density lipoprotein receptor 1
151	1.1293	-0.86303	10.234	0.0013789	0.0061736	ADRA2B	adrenoceptor alpha 2B
10468	1.1108	0.69594	10.225	0.0013854	0.0061924	FST	follistatin
256472	2.1174	-2.8283	10.218	0.0013909	0.0062153	TMEM151A	transmembrane protein 151A
342510	1.7748	1.8826	10.214	0.0013938	0.006225	CD300E	CD300e molecule
116039	1.2881	-1.3852	10.211	0.0013961	0.0062292	OSR2	odd-skipped related transciption factor 2
441864	2.8322	-1.7873	10.191	0.0014116	0.0062856	TARM1	"T cell-interacting, activating receptor on myeloid cells 1"
1370	2.6016	-2.5794	10.182	0.0014183	0.0063086	CPN2	carboxypeptidase N subunit 2
114770	-1.4789	1.8663	10.175	0.0014237	0.0063278	PGLYRP2	peptidoglycan recognition protein 2
285556	2.8013	-2.034	10.17	0.0014273	0.0063401	C4orf54	chromosome 4 open reading frame 54
196374	-1.9417	5.5296	10.169	0.0014281	0.0063421	KRT78	keratin 78
7099	1.2714	5.9838	10.167	0.0014295	0.0063463	TLR4	toll like receptor 4
27284	1.0579	4.3329	10.158	0.0014364	0.0063739	SULT1B1	sulfotransferase family 1B member 1
9622	3.0662	-2.7835	10.152	0.0014413	0.0063915	KLK4	kallikrein related peptidase 4
9543	2.0921	-0.12615	10.146	0.0014465	0.0064081	IGDCC3	immunoglobulin superfamily DCC subclass member 3
84694	1.9635	-0.49734	10.145	0.0014469	0.0064081	GJA10	gap junction protein alpha 10
5540	1.2	-1.5725	10.138	0.0014527	0.0064307	NPY4R	neuropeptide Y receptor Y4
388818	2.2304	-3.0896	10.136	0.0014538	0.0064321	KRTAP26-1	keratin associated protein 26-1
[truncated: 14,648 more rows]

## Sheet: Table S5
Table S5. Transcriptome Pathways enrichment (biological processes).
[truncated: 30 more rows]

[truncated: 7 more sheets: Table S6, Table S7, Table S8, Table S9, Table S10, Table S11, Table S12]
